# Supplementary material for: Contrasting Properties of Gene-Specific Regulatory, Coding, and Copy Number Mutations in Saccharomyces cerevisiae: Frequency, Effects, and Dominance
Source: PLoS Genet. 2012 Feb 9;8(2):e1002497. doi: 10.1371/journal.pgen.1002497 (PMC3276545; doi:10.1371/journal.pgen.1002497)
Supplement: Table S2 — YFP fluorescence for all 2201 genotypes recovered from fluorescence activated cell sorting (FACS). (XLS) [file pgen.1002497.s004.xls]

## Sheet: Sheet1
Table S2. YFP fluorescence for all 2201 genotypes recovered from fluorescence activated cell sorting (FACS).
Colony	Population	Tail	Z-score	"Mutant" 99% CI, Z>2.58	95% CI, Z>1.96	90% CI, Z>1.645
10Q1A10	EMS	low	0.365611
10Q1B10	EMS	low	-5.71108	X	X	X
10Q1B12	EMS	low	-2.41185		X	X
10Q1C11	EMS	low	-0.425488
10Q1C12	EMS	low	-0.0934991
10Q1D11	EMS	low	0.0360019
10Q1D12	EMS	low	2.0589		X	X
10Q1E10	EMS	low	1.04182
10Q1E11	EMS	low	2.38718		X	X
10Q1E12	EMS	low	-2.23272		X	X
10Q1F10	EMS	low	-0.00237678
10Q1G10	EMS	low	-3.67978	X	X	X
10Q1G11	EMS	low	-0.658278
10Q1G12	EMS	low	-6.28798	X	X	X
10Q1H12	EMS	low	-7.44802	X	X	X
10Q2A10	EMS	low	0.333505
10Q2A12	EMS	low	-2.55495		X	X
10Q2B10	EMS	low	0.0613916
10Q2B11	EMS	low	-1.95579			X
10Q2B12	EMS	low	0.0699554
10Q2C11	EMS	low	-0.00728197
10Q2D10	EMS	low	-4.70829	X	X	X
10Q2D12	EMS	low	0.293543
10Q2E10	EMS	low	-0.0548661
10Q2E11	EMS	low	0.516861
10Q2F12	EMS	low	-1.31792
10Q2G10	EMS	low	2.70812	X	X	X
10Q2G11	EMS	low	1.0337
10Q2G12	EMS	low	-0.637459
10Q2H10	EMS	low	-3.92615	X	X	X
10Q2H11	EMS	low	0.370341
10Q3A11	EMS	low	0.5398
10Q3A12	EMS	low	-1.25677
10Q3B10	EMS	low	-0.794567
10Q3B11	EMS	low	-2.60723	X	X	X
10Q3C11	EMS	low	-0.283008
10Q3C12	EMS	low	3.45528	X	X	X
10Q3D10	EMS	low	-8.316	X	X	X
10Q3E11	EMS	low	3.24516	X	X	X
10Q3F10	EMS	low	0.00632864
10Q3F12	EMS	low	2.83198	X	X	X
10Q3G10	EMS	low	0.558029
10Q3G11	EMS	low	-0.345433
10Q3G12	EMS	low	1.01625
10Q3H12	EMS	low	0.253764
10Q4A10	EMS	low	1.45428
10Q4B10	EMS	low	0.527547
10Q4B12	EMS	low	-5.79116	X	X	X
10Q4C10	EMS	low	0.0269798
10Q4C12	EMS	low	0.253654
10Q4D11	EMS	low	-3.83835	X	X	X
10Q4E11	EMS	low	0.705788
10Q4E12	EMS	low	-0.847201
10Q4F10	EMS	low	-0.127758
10Q4G10	EMS	low	2.18537		X	X
10Q4G11	EMS	low	-0.0400542
10Q4G12	EMS	low	-0.346616
10Q4H10	EMS	low	1.59172
1Q1A10	EMS	low	-0.247188
1Q1A11	EMS	low	-0.44459
1Q1A12	EMS	low	-2.57363		X	X
1Q1B11	EMS	low	1.44525
1Q1C12	EMS	low	-1.28918
1Q1D10	EMS	low	0.0961239
1Q1D11	EMS	low	0.215707
1Q1D12	EMS	low	-0.135444
1Q1E11	EMS	low	1.11429
1Q1E12	EMS	low	0.554875
1Q1F10	EMS	low	-0.430687
1Q1F12	EMS	low	5.2935	X	X	X
1Q1G10	EMS	low	-0.365785
1Q1G11	EMS	low	1.22232
1Q1H11	EMS	low	-8.78168	X	X	X
1Q1H12	EMS	low	1.10268
1Q2A10	EMS	low	-3.91865	X	X	X
1Q2A12	EMS	low	1.86179			X
1Q2B10	EMS	low	-0.0631587
1Q2B12	EMS	low	-2.40753		X	X
1Q2C10	EMS	low	-18.1664	X	X	X
1Q2C12	EMS	low	-0.383237
1Q2D11	EMS	low	-0.257156
1Q2D12	EMS	low	-0.281698
1Q2E12	EMS	low	0.883199
1Q2F10	EMS	low	-3.44472	X	X	X
1Q2F11	EMS	low	-1.18684
1Q2G10	EMS	low	1.14128
1Q2G11	EMS	low	-0.339097
1Q2G12	EMS	low	0.819744
1Q2H11	EMS	low	-0.604713
1Q3A10	EMS	low	-1.11149
1Q3B10	EMS	low	-1.76092			X
1Q3B11	EMS	low	-2.25703		X	X
1Q3B12	EMS	low	-0.841293
1Q3C12	EMS	low	0.213022
1Q3D10	EMS	low	-0.948361
1Q3D11	EMS	low	-1.87208			X
1Q3D12	EMS	low	-0.26598
1Q3E10	EMS	low	-1.67509			X
1Q3E11	EMS	low	-0.518224
1Q3E12	EMS	low	1.1446
1Q3F10	EMS	low	0.516922
1Q3F12	EMS	low	1.22798
1Q3G12	EMS	low	0.444149
1Q3H10	EMS	low	-0.460381
1Q3H11	EMS	low	-6.077	X	X	X
1Q3H12	EMS	low	0.947326
1Q4A11	EMS	low	1.16724
1Q4B10	EMS	low	-0.620646
1Q4B11	EMS	low	-0.00101271
1Q4B12	EMS	low	2.31469		X	X
1Q4C11	EMS	low	-1.50935
1Q4D11	EMS	low	-3.46876	X	X	X
1Q4D12	EMS	low	0.273683
1Q4E10	EMS	low	-0.131656
1Q4E12	EMS	low	-13.7653	X	X	X
1Q4F10	EMS	low	-0.465182
1Q4F12	EMS	low	0.749645
1Q4G11	EMS	low	-7.41818	X	X	X
1Q4H10	EMS	low	-10.0052	X	X	X
1Q4H11	EMS	low	0.291228
2Q1A10	EMS	low	0.0176805
2Q1A12	EMS	low	0.290335
2Q1B10	EMS	low	0.980414
2Q1B11	EMS	low	0.996476
2Q1B12	EMS	low	0.811066
2Q1C10	EMS	low	0.731614
2Q1C12	EMS	low	1.1044
2Q1D10	EMS	low	0.752882
2Q1D11	EMS	low	0.193811
2Q1D12	EMS	low	1.44209
2Q1E10	EMS	low	-0.633944
2Q1E12	EMS	low	-0.205132
2Q1F10	EMS	low	0.993007
2Q1F11	EMS	low	-0.385697
2Q1F12	EMS	low	-2.23454		X	X
2Q1G12	EMS	low	3.14096	X	X	X
2Q1H10	EMS	low	-3.24047	X	X	X
2Q1H11	EMS	low	0.394285
2Q2A12	EMS	low	-0.631805
2Q2B10	EMS	low	1.35335
2Q2B11	EMS	low	-0.720339
2Q2B12	EMS	low	-0.129543
2Q2C10	EMS	low	-56.4723	X	X	X
2Q2C11	EMS	low	-0.364537
2Q2C12	EMS	low	0.562287
2Q2D11	EMS	low	-0.262595
2Q2D12	EMS	low	-1.33807
2Q2E11	EMS	low	-0.0315253
2Q2E12	EMS	low	1.22667
2Q2F10	EMS	low	-1.6202
2Q2F11	EMS	low	0.357225
2Q2G11	EMS	low	0.0375198
2Q2H12	EMS	low	-0.261322
2Q3A10	EMS	low	0.358129
2Q3A12	EMS	low	-4.89497	X	X	X
2Q3B10	EMS	low	-1.07899
2Q3B11	EMS	low	-0.0941158
2Q3B12	EMS	low	0.383696
2Q3C12	EMS	low	0.460311
2Q3D10	EMS	low	2.85629	X	X	X
2Q3D11	EMS	low	-0.630507
2Q3E10	EMS	low	1.64015
2Q3E12	EMS	low	-0.729836
2Q3F10	EMS	low	0.390321
2Q3F11	EMS	low	-0.796399
2Q3F12	EMS	low	0.468214
2Q3G12	EMS	low	0.294263
2Q3H10	EMS	low	-2.43036		X	X
2Q3H11	EMS	low	-0.0354831
2Q3H12	EMS	low	0.984114
2Q4A10	EMS	low	-0.583859
2Q4A12	EMS	low	-0.308295
2Q4B11	EMS	low	-0.421579
2Q4B12	EMS	low	-0.0311014
2Q4C10	EMS	low	-0.52755
2Q4C11	EMS	low	0.282504
2Q4C12	EMS	low	-0.057786
2Q4D10	EMS	low	2.01414		X	X
2Q4D11	EMS	low	0.233804
2Q4D12	EMS	low	0.36825
2Q4E10	EMS	low	-1.72777			X
2Q4E11	EMS	low	-0.0426603
2Q4E12	EMS	low	0.143318
2Q4F10	EMS	low	-5.83761	X	X	X
2Q4F12	EMS	low	0.00157844
2Q4G11	EMS	low	0.128401
2Q4G12	EMS	low	-0.0901026
2Q4H10	EMS	low	3.64365	X	X	X
2Q4H11	EMS	low	0.120845
2Q4H12	EMS	low	0.539191
3Q1B10	EMS	low	-2.37961		X	X
3Q1B11	EMS	low	-0.592581
3Q1C12	EMS	low	-0.0505653
3Q1D12	EMS	low	0.393202
3Q1F10	EMS	low	-2.38419		X	X
3Q1F11	EMS	low	-0.0521841
3Q1G11	EMS	low	0.650922
3Q2A10	EMS	low	2.55606		X	X
3Q2A11	EMS	low	-1.08861
3Q2B10	EMS	low	-0.389578
3Q2B11	EMS	low	-0.383095
3Q2B12	EMS	low	-0.417111
3Q2C10	EMS	low	-0.291074
3Q2C12	EMS	low	0.779975
3Q2D11	EMS	low	-13.3882	X	X	X
3Q2D12	EMS	low	0.33206
3Q2E10	EMS	low	-0.427228
3Q2E11	EMS	low	1.13034
3Q2F10	EMS	low	3.29189	X	X	X
3Q2F11	EMS	low	0.5686
3Q2G10	EMS	low	0.782828
3Q2G11	EMS	low	-0.71203
3Q2G12	EMS	low	0.475564
3Q2H11	EMS	low	-0.178365
3Q3A10	EMS	low	-0.721674
3Q3A11	EMS	low	-3.22485	X	X	X
3Q3B10	EMS	low	-0.909667
3Q3B11	EMS	low	-0.190437
3Q3C11	EMS	low	-7.40928	X	X	X
3Q3D10	EMS	low	-0.592389
3Q3D11	EMS	low	-0.713823
3Q3E10	EMS	low	-1.46198
3Q3E11	EMS	low	0.917734
3Q3E12	EMS	low	-0.492089
3Q3F10	EMS	low	0.755745
3Q3F12	EMS	low	-0.25275
3Q3G11	EMS	low	0.936869
3Q3G12	EMS	low	0.656445
3Q3H11	EMS	low	-0.984696
3Q3H12	EMS	low	-0.569659
3Q4A10	EMS	low	-1.26157
3Q4A11	EMS	low	-1.12912
3Q4A12	EMS	low	-0.443587
3Q4B10	EMS	low	-1.14163
3Q4B12	EMS	low	-1.28678
3Q4C10	EMS	low	1.19177
3Q4C11	EMS	low	-0.614116
3Q4D10	EMS	low	-0.768838
3Q4E10	EMS	low	0.76895
3Q4E11	EMS	low	-0.335851
3Q4F11	EMS	low	0.533742
3Q4G10	EMS	low	0.587979
4Q1A10	EMS	low	0.538053
4Q1A11	EMS	low	-1.02606
4Q1A12	EMS	low	-0.0280433
4Q1B10	EMS	low	-0.322358
4Q1B11	EMS	low	0.659878
4Q1C10	EMS	low	1.35286
4Q1C11	EMS	low	2.28152		X	X
4Q1C12	EMS	low	1.56833
4Q1D10	EMS	low	1.69598			X
4Q1D11	EMS	low	1.7534			X
4Q1D12	EMS	low	1.73487			X
4Q1E10	EMS	low	2.27474		X	X
4Q1E11	EMS	low	-11.9643	X	X	X
4Q1E12	EMS	low	1.75694			X
4Q1F10	EMS	low	0.900579
4Q1F11	EMS	low	0.279732
4Q1F12	EMS	low	1.16897
4Q1G11	EMS	low	2.40616		X	X
4Q1G12	EMS	low	-14.3233	X	X	X
4Q1H10	EMS	low	0.702133
4Q1H11	EMS	low	1.36923
4Q1H12	EMS	low	0.642321
4Q2A10	EMS	low	-1.95369			X
4Q2A11	EMS	low	-90.6733	X	X	X
4Q2A12	EMS	low	5.39557	X	X	X
4Q2B11	EMS	low	0.363829
4Q2B12	EMS	low	-0.077371
4Q2C10	EMS	low	-0.13705
4Q2D10	EMS	low	-0.998762
4Q2D11	EMS	low	-1.34935
4Q2D12	EMS	low	-0.303949
4Q2E10	EMS	low	1.10368
4Q2E11	EMS	low	0.923959
4Q2E12	EMS	low	-98.8544	X	X	X
4Q2F11	EMS	low	3.53443	X	X	X
4Q2F12	EMS	low	-0.0981884
4Q2G10	EMS	low	-0.743684
4Q2G12	EMS	low	1.79729			X
4Q2H11	EMS	low	1.02282
4Q2H12	EMS	low	0.201597
4Q3A10	EMS	low	-0.525495
4Q3A11	EMS	low	1.08663
4Q3A12	EMS	low	-1.71922			X
4Q3B10	EMS	low	-0.202253
4Q3B11	EMS	low	-1.41016
4Q3B12	EMS	low	-1.94156			X
4Q3C11	EMS	low	-2.07601		X	X
4Q3D10	EMS	low	-0.56025
4Q3D11	EMS	low	-1.51222
4Q3D12	EMS	low	-0.550326
4Q3E10	EMS	low	0.44981
4Q3E11	EMS	low	-0.324996
4Q3E12	EMS	low	-0.127993
4Q3F10	EMS	low	-1.39772
4Q3F11	EMS	low	-0.692494
4Q3F12	EMS	low	0.530966
4Q3G10	EMS	low	0.219711
4Q3G11	EMS	low	-0.198855
4Q3G12	EMS	low	2.76174	X	X	X
4Q3H10	EMS	low	0.0490287
4Q3H11	EMS	low	-0.131894
4Q3H12	EMS	low	-0.471898
4Q4A10	EMS	low	-1.54325
4Q4A11	EMS	low	-1.86712			X
4Q4A12	EMS	low	-1.95635			X
4Q4B10	EMS	low	-0.412025
4Q4B11	EMS	low	-0.767107
4Q4B12	EMS	low	-2.18137		X	X
4Q4C10	EMS	low	-0.331821
4Q4C11	EMS	low	3.48803	X	X	X
4Q4C12	EMS	low	-1.31914
4Q4D11	EMS	low	-0.801543
4Q4E11	EMS	low	0.162778
4Q4F10	EMS	low	0.679795
4Q4G10	EMS	low	-0.331738
4Q4G11	EMS	low	1.95538			X
4Q4G12	EMS	low	-1.91513			X
4Q4H10	EMS	low	0.230667
4Q4H11	EMS	low	-2.99532	X	X	X
4Q4H12	EMS	low	1.18086
6Q1A11	EMS	low	0.592286
6Q1A12	EMS	low	-2.16888		X	X
6Q1B10	EMS	low	-1.67835			X
6Q1B11	EMS	low	-1.11271
6Q1B12	EMS	low	-0.631479
6Q1D10	EMS	low	1.50436
6Q1D11	EMS	low	-0.063512
6Q1E12	EMS	low	-5.54715	X	X	X
6Q1F10	EMS	low	-118.013	X	X	X
6Q1F12	EMS	low	-87.2305	X	X	X
6Q1G10	EMS	low	0.837132
6Q1G11	EMS	low	-1.10164
6Q1G12	EMS	low	-1.36494
6Q1H10	EMS	low	0.146964
6Q1H12	EMS	low	1.18982
6Q2A10	EMS	low	-0.157438
6Q2A11	EMS	low	-1.2578
6Q2A12	EMS	low	0.243951
6Q2C11	EMS	low	-1.36412
6Q2D10	EMS	low	0.438892
6Q2D12	EMS	low	1.82152			X
6Q2E10	EMS	low	-0.631953
6Q2E11	EMS	low	-6.57666	X	X	X
6Q2E12	EMS	low	0.674861
6Q2F10	EMS	low	-3.89181	X	X	X
6Q2F11	EMS	low	-0.225277
6Q2G10	EMS	low	1.31909
6Q2G11	EMS	low	-0.172988
6Q2G12	EMS	low	1.39293
6Q2H10	EMS	low	-0.357021
6Q2H11	EMS	low	1.47307
6Q3A10	EMS	low	-0.704748
6Q3A11	EMS	low	1.63681
6Q3B10	EMS	low	-1.39215
6Q3B11	EMS	low	0.159292
6Q3B12	EMS	low	0.98559
6Q3C10	EMS	low	-0.402056
6Q3C11	EMS	low	-0.00798524
6Q3D10	EMS	low	-0.412797
6Q3E10	EMS	low	-4.40506	X	X	X
6Q3F11	EMS	low	1.36534
6Q3F12	EMS	low	0.799607
6Q3G11	EMS	low	-0.332853
6Q3G12	EMS	low	1.03591
6Q3H11	EMS	low	0.118122
6Q3H12	EMS	low	1.26152
6Q4A10	EMS	low	-1.16094
6Q4A11	EMS	low	-6.0297	X	X	X
6Q4A12	EMS	low	1.23272
6Q4B10	EMS	low	0.152013
6Q4C10	EMS	low	-3.50508	X	X	X
6Q4C12	EMS	low	1.19678
6Q4D11	EMS	low	-0.575795
6Q4D12	EMS	low	2.93208	X	X	X
6Q4E10	EMS	low	-0.0544834
6Q4E11	EMS	low	0.392231
6Q4E12	EMS	low	1.93067			X
6Q4F11	EMS	low	-1.16436
6Q4F12	EMS	low	-15.3238	X	X	X
6Q4G10	EMS	low	-2.65849	X	X	X
6Q4G11	EMS	low	-7.05809	X	X	X
6Q4G12	EMS	low	-0.432856
6Q4H11	EMS	low	1.79246			X
6Q4H12	EMS	low	1.03006
7Q1A10	EMS	low	-0.722593
7Q1A12	EMS	low	-1.07365
7Q1B10	EMS	low	-0.460209
7Q1C10	EMS	low	-0.00875427
7Q1C11	EMS	low	-0.617476
7Q1D10	EMS	low	-3.25482	X	X	X
7Q1D12	EMS	low	0.185387
7Q1E10	EMS	low	1.44853
7Q1E11	EMS	low	0.489293
7Q1F12	EMS	low	2.54407		X	X
7Q1G10	EMS	low	-0.616231
7Q1H11	EMS	low	2.40005		X	X
7Q2A11	EMS	low	-0.203494
7Q2A12	EMS	low	-0.248912
7Q2B11	EMS	low	-1.5343
7Q2B12	EMS	low	-1.45653
7Q2C10	EMS	low	-2.34533		X	X
7Q2C11	EMS	low	-0.450386
7Q2D10	EMS	low	-0.778773
7Q2D11	EMS	low	1.77074			X
7Q2E10	EMS	low	0.058972
7Q2F10	EMS	low	-0.90054
7Q2F12	EMS	low	-0.42612
7Q2G10	EMS	low	-0.0977474
7Q2G11	EMS	low	0.491513
7Q2G12	EMS	low	-2.86182	X	X	X
7Q2H10	EMS	low	-1.21583
7Q3A10	EMS	low	-1.55861
7Q3B10	EMS	low	-0.747852
7Q3B11	EMS	low	-0.264268
7Q3C10	EMS	low	-0.23976
7Q3C11	EMS	low	-1.57333
7Q3D12	EMS	low	-0.184482
7Q3E10	EMS	low	0.843876
7Q3E11	EMS	low	0.338354
7Q3E12	EMS	low	0.746411
7Q3F11	EMS	low	-2.41684		X	X
7Q3F12	EMS	low	-1.54348
7Q3G10	EMS	low	-0.48952
7Q3G11	EMS	low	0.917108
7Q3H11	EMS	low	-2.2834		X	X
7Q4A10	EMS	low	-3.16686	X	X	X
7Q4A11	EMS	low	-2.18285		X	X
7Q4B10	EMS	low	-3.79139	X	X	X
7Q4B12	EMS	low	-7.80435	X	X	X
7Q4C11	EMS	low	-0.530942
7Q4C12	EMS	low	-1.55893
7Q4D10	EMS	low	-2.14187		X	X
7Q4E10	EMS	low	-0.402376
7Q4E12	EMS	low	-0.996859
7Q4F10	EMS	low	-0.865093
7Q4F11	EMS	low	-1.35642
7Q4F12	EMS	low	-1.29288
7Q4G12	EMS	low	-0.245772
7Q4H12	EMS	low	0.761388
8Q1A12	EMS	low	-1.35977
8Q1B11	EMS	low	-6.74031	X	X	X
8Q1B12	EMS	low	-1.23247
8Q1C11	EMS	low	-1.38755
8Q1C12	EMS	low	-1.17751
8Q1D11	EMS	low	-1.51377
8Q1E10	EMS	low	-2.15904		X	X
8Q1E11	EMS	low	1.22779
8Q1E12	EMS	low	-0.321899
8Q1F12	EMS	low	-0.0427236
8Q1G10	EMS	low	1.37229
8Q1G11	EMS	low	0.338164
8Q1H10	EMS	low	0.924757
8Q1H12	EMS	low	1.13265
8Q2A10	EMS	low	-105.648	X	X	X
8Q2A12	EMS	low	-0.632079
8Q2B10	EMS	low	0.759891
8Q2B12	EMS	low	-2.67694	X	X	X
8Q2C11	EMS	low	1.75367			X
8Q2C12	EMS	low	-1.08369
8Q2D11	EMS	low	0.998005
8Q2E12	EMS	low	0.517719
8Q2F10	EMS	low	0.555637
8Q2G10	EMS	low	1.50264
8Q2G11	EMS	low	-3.43198	X	X	X
8Q2H10	EMS	low	1.14357
8Q2H12	EMS	low	1.29427
8Q3A10	EMS	low	-1.08664
8Q3A11	EMS	low	2.50564		X	X
8Q3A12	EMS	low	-0.609196
8Q3B10	EMS	low	-0.292791
8Q3B11	EMS	low	-0.283464
8Q3B12	EMS	low	-3.11752	X	X	X
8Q3C10	EMS	low	-1.61376
8Q3C11	EMS	low	0.203609
8Q3D11	EMS	low	0.957199
8Q3E10	EMS	low	-6.10793	X	X	X
8Q3E11	EMS	low	0.923776
8Q3E12	EMS	low	2.40921		X	X
8Q3F10	EMS	low	0.516922
8Q3F11	EMS	low	0.925368
8Q3F12	EMS	low	1.22798
8Q3G11	EMS	low	-0.897103
8Q3H10	EMS	low	0.420254
8Q4B10	EMS	low	-0.241281
8Q4B11	EMS	low	-0.38668
8Q4B12	EMS	low	-0.400887
8Q4C10	EMS	low	-7.22051	X	X	X
8Q4C11	EMS	low	-4.63795	X	X	X
8Q4C12	EMS	low	0.214577
8Q4D10	EMS	low	-0.0646866
8Q4D11	EMS	low	-4.23186	X	X	X
8Q4D12	EMS	low	-9.54238	X	X	X
8Q4E12	EMS	low	0.13772
8Q4F11	EMS	low	-1.0355
8Q4G10	EMS	low	-0.949334
8Q4G11	EMS	low	-0.700285
8Q4G12	EMS	low	-0.686403
8Q4H11	EMS	low	0.449375
8Q4H12	EMS	low	-0.97749
9Q1B10	EMS	low	0.328661
9Q1B11	EMS	low	4.15409	X	X	X
9Q1C10	EMS	low	0.54615
9Q1C11	EMS	low	0.162308
9Q1D10	EMS	low	-38.6162	X	X	X
9Q1D11	EMS	low	0.0717651
9Q1E11	EMS	low	0.70284
9Q1E12	EMS	low	-0.318809
9Q1F10	EMS	low	-11.8168	X	X	X
9Q1F11	EMS	low	-0.425256
9Q1G11	EMS	low	-3.93143	X	X	X
9Q1G12	EMS	low	0.422191
9Q1H10	EMS	low	1.16496
9Q1H11	EMS	low	1.9921		X	X
9Q2A10	EMS	low	-0.535929
9Q2A11	EMS	low	0.0911201
9Q2B10	EMS	low	-2.90961	X	X	X
9Q2B11	EMS	low	1.19047
9Q2B12	EMS	low	0.0660514
9Q2C10	EMS	low	0.221568
9Q2C11	EMS	low	-0.508411
9Q2D11	EMS	low	-0.310973
9Q2D12	EMS	low	-0.0756229
9Q2E10	EMS	low	0.644982
9Q2F10	EMS	low	-5.06483	X	X	X
9Q2F12	EMS	low	0.354103
9Q2G10	EMS	low	0.0191736
9Q2G11	EMS	low	-0.0854947
9Q2H11	EMS	low	-68.4569	X	X	X
9Q2H12	EMS	low	-2.74967	X	X	X
9Q3A10	EMS	low	-0.226282
9Q3A11	EMS	low	-68.5786	X	X	X
9Q3A12	EMS	low	-1.07177
9Q3B10	EMS	low	-0.748305
9Q3B11	EMS	low	-0.871026
9Q3B12	EMS	low	0.82883
9Q3C10	EMS	low	-1.45417
9Q3D11	EMS	low	-0.537434
9Q3E10	EMS	low	0.00227032
9Q3E12	EMS	low	-0.209503
9Q3F11	EMS	low	0.0897043
9Q3F12	EMS	low	-0.324697
9Q3G11	EMS	low	-1.45121
9Q3G12	EMS	low	-2.75814	X	X	X
9Q3H11	EMS	low	0.457211
9Q4A11	EMS	low	-0.7639
9Q4A12	EMS	low	-2.46762		X	X
9Q4B10	EMS	low	-1.07457
9Q4B11	EMS	low	-1.36399
9Q4B12	EMS	low	-1.53877
9Q4C11	EMS	low	-0.512356
9Q4C12	EMS	low	-1.75087			X
9Q4D10	EMS	low	-0.0936717
9Q4D12	EMS	low	-0.24376
9Q4F11	EMS	low	-0.428507
9Q4G10	EMS	low	-1.52609
9Q4G11	EMS	low	-0.275892
9Q4G12	EMS	low	-0.25586
9Q4H10	EMS	low	0.121914
9Q4H11	EMS	low	2.37584		X	X
10Q1A4	EMS	high	0.869138
10Q1A6	EMS	high	9.28619	X	X	X
10Q1C5	EMS	high	-0.400151
10Q1C6	EMS	high	1.32224
10Q1D4	EMS	high	0.889426
10Q1D5	EMS	high	-0.404645
10Q1E4	EMS	high	1.12083
10Q1F4	EMS	high	0.540459
10Q1F5	EMS	high	8.14412	X	X	X
10Q1G4	EMS	high	6.49577	X	X	X
10Q1H6	EMS	high	0.861571
10Q2A5	EMS	high	3.50528	X	X	X
10Q2A6	EMS	high	0.268373
10Q2B4	EMS	high	0.130468
10Q2B5	EMS	high	3.73273	X	X	X
10Q2B6	EMS	high	-0.542184
10Q2C5	EMS	high	1.49925
10Q2D4	EMS	high	14.2833	X	X	X
10Q2D5	EMS	high	-0.617744
10Q2D6	EMS	high	6.26791	X	X	X
10Q2E4	EMS	high	14.0396	X	X	X
10Q2E5	EMS	high	4.64627	X	X	X
10Q2E6	EMS	high	-2.2449		X	X
10Q2G4	EMS	high	1.5593
10Q2G6	EMS	high	6.88138	X	X	X
10Q2H4	EMS	high	0.318398
10Q2H6	EMS	high	0.102272
10Q3A4	EMS	high	0.317895
10Q3B4	EMS	high	0.134221
10Q3B5	EMS	high	-1.5249
10Q3B6	EMS	high	2.26124		X	X
10Q3C6	EMS	high	1.04596
10Q3D5	EMS	high	-1.42964
10Q3D6	EMS	high	1.6683			X
10Q3E4	EMS	high	1.59353
10Q3E5	EMS	high	12.2145	X	X	X
10Q3E6	EMS	high	0.743154
10Q3F6	EMS	high	2.8358	X	X	X
10Q3G4	EMS	high	-0.19245
10Q3G6	EMS	high	0.0503315
10Q3H5	EMS	high	0.836085
10Q3H6	EMS	high	13.2513	X	X	X
10Q4A4	EMS	high	4.91245	X	X	X
10Q4A5	EMS	high	5.94398	X	X	X
10Q4A6	EMS	high	-0.141942
10Q4B5	EMS	high	7.64903	X	X	X
10Q4B6	EMS	high	-1.26092
10Q4C5	EMS	high	-0.781175
10Q4C6	EMS	high	-2.08452		X	X
10Q4D4	EMS	high	-1.30681
10Q4D6	EMS	high	-0.281647
10Q4E5	EMS	high	2.46918		X	X
10Q4E6	EMS	high	0.613543
10Q4F4	EMS	high	5.88169	X	X	X
10Q4F5	EMS	high	-1.5827
10Q4F6	EMS	high	0.4354
10Q4G5	EMS	high	10.3938	X	X	X
10Q4H4	EMS	high	2.97969	X	X	X
10Q4H5	EMS	high	-0.19866
10Q4H6	EMS	high	13.7383	X	X	X
1Q1A5	EMS	high	6.21559	X	X	X
1Q1A6	EMS	high	-1.48166
1Q1B5	EMS	high	-0.133699
1Q1C4	EMS	high	5.38776	X	X	X
1Q1C6	EMS	high	-0.330937
1Q1D5	EMS	high	0.407111
1Q1D6	EMS	high	3.48256	X	X	X
1Q1E4	EMS	high	1.57512
1Q1E5	EMS	high	0.763205
1Q1E6	EMS	high	2.67343	X	X	X
1Q1F4	EMS	high	1.41285
1Q1F5	EMS	high	3.40292	X	X	X
1Q1G4	EMS	high	1.61392
1Q1G5	EMS	high	4.30925	X	X	X
1Q1G6	EMS	high	2.2323		X	X
1Q1H5	EMS	high	1.52771
1Q2A4	EMS	high	-0.480097
1Q2A5	EMS	high	-0.23105
1Q2B4	EMS	high	-0.603807
1Q2B5	EMS	high	-1.6588			X
1Q2C4	EMS	high	5.75744	X	X	X
1Q2C5	EMS	high	1.05603
1Q2C6	EMS	high	9.71512	X	X	X
1Q2D5	EMS	high	2.98489	X	X	X
1Q2D6	EMS	high	-0.0550102
1Q2E4	EMS	high	-2.87051	X	X	X
1Q2E5	EMS	high	3.30731	X	X	X
1Q2E6	EMS	high	1.83205			X
1Q2F4	EMS	high	4.10112	X	X	X
1Q2F5	EMS	high	1.40941
1Q2F6	EMS	high	1.11317
1Q2G4	EMS	high	0.50709
1Q2G5	EMS	high	10.1877	X	X	X
1Q2G6	EMS	high	1.76186			X
1Q2H4	EMS	high	0.124503
1Q2H5	EMS	high	-0.0123069
1Q2H6	EMS	high	3.51148	X	X	X
1Q3A6	EMS	high	13.5125	X	X	X
1Q3B4	EMS	high	-1.58942
1Q3B6	EMS	high	-0.205103
1Q3C6	EMS	high	10.502	X	X	X
1Q3D4	EMS	high	2.42462		X	X
1Q3D6	EMS	high	0.789196
1Q3E4	EMS	high	-0.711301
1Q3E6	EMS	high	0.121821
1Q3F5	EMS	high	0.0278946
1Q3F6	EMS	high	0.0582797
1Q3G5	EMS	high	1.50845
1Q3G6	EMS	high	9.64621	X	X	X
1Q3H4	EMS	high	1.83038			X
1Q3H5	EMS	high	-0.184193
1Q4A4	EMS	high	7.16327	X	X	X
1Q4A5	EMS	high	1.80563			X
1Q4B6	EMS	high	-2.04287		X	X
1Q4C6	EMS	high	-1.7399			X
1Q4D6	EMS	high	-1.19805
1Q4E5	EMS	high	6.05221	X	X	X
1Q4F6	EMS	high	8.64061	X	X	X
1Q4G6	EMS	high	-0.0385942
1Q4H4	EMS	high	4.45103	X	X	X
1Q4H5	EMS	high	0.484255
1Q4H6	EMS	high	1.93799			X
2Q1A4	EMS	high	0.573587
2Q1B5	EMS	high	5.94878	X	X	X
2Q1B6	EMS	high	2.61756	X	X	X
2Q1C5	EMS	high	8.96855	X	X	X
2Q1C6	EMS	high	2.32988		X	X
2Q1D4	EMS	high	0.362569
2Q1D6	EMS	high	3.36455	X	X	X
2Q1E4	EMS	high	0.0273153
2Q1E6	EMS	high	0.424905
2Q1F4	EMS	high	2.46449		X	X
2Q1F6	EMS	high	0.626017
2Q1G4	EMS	high	8.32813	X	X	X
2Q1G5	EMS	high	0.653068
2Q1H4	EMS	high	0.825647
2Q2A4	EMS	high	-0.64228
2Q2B4	EMS	high	1.62819
2Q2B6	EMS	high	-0.954791
2Q2C4	EMS	high	3.48349	X	X	X
2Q2C5	EMS	high	1.99248		X	X
2Q2D5	EMS	high	-0.943276
2Q2D6	EMS	high	1.69607			X
2Q2E6	EMS	high	0.18706
2Q2F4	EMS	high	0.199863
2Q2F6	EMS	high	-0.327669
2Q2G4	EMS	high	0.804942
2Q2G5	EMS	high	-0.201898
2Q2G6	EMS	high	1.20206
2Q2H5	EMS	high	-0.104305
2Q3A4	EMS	high	-0.709754
2Q3A5	EMS	high	-0.270444
2Q3B4	EMS	high	-0.630758
2Q3B5	EMS	high	0.534106
2Q3B6	EMS	high	3.93096	X	X	X
2Q3C6	EMS	high	-0.458056
2Q3D5	EMS	high	-1.20805
2Q3D6	EMS	high	1.30896
2Q3E4	EMS	high	-1.02873
2Q3E6	EMS	high	-0.247291
2Q3F5	EMS	high	4.24369	X	X	X
2Q3F6	EMS	high	1.84499			X
2Q3G4	EMS	high	0.488334
2Q3H5	EMS	high	0.0972261
2Q3H6	EMS	high	-0.279964
2Q4A4	EMS	high	7.48357	X	X	X
2Q4B4	EMS	high	-0.909309
2Q4B5	EMS	high	3.49159	X	X	X
2Q4C4	EMS	high	-1.11799
2Q4C6	EMS	high	-0.852187
2Q4D6	EMS	high	2.92683	X	X	X
2Q4E4	EMS	high	-0.672519
2Q4F4	EMS	high	0.321133
2Q4F6	EMS	high	1.86798			X
2Q4H5	EMS	high	2.92864	X	X	X
3Q1B6	EMS	high	0.0448045
3Q1C5	EMS	high	0.273509
3Q1D4	EMS	high	0.535507
3Q1D5	EMS	high	-0.26029
3Q1F4	EMS	high	1.05712
3Q1G4	EMS	high	2.01279		X	X
3Q1G5	EMS	high	0.720873
3Q1H5	EMS	high	3.82637	X	X	X
3Q2B4	EMS	high	3.71855	X	X	X
3Q2C5	EMS	high	0.421834
3Q2D5	EMS	high	-0.133125
3Q2E5	EMS	high	2.85137	X	X	X
3Q2E6	EMS	high	-0.320111
3Q2F5	EMS	high	2.06746		X	X
3Q2G5	EMS	high	0.812411
3Q2H5	EMS	high	0.76026
3Q3A4	EMS	high	-0.741907
3Q3A5	EMS	high	0.218077
3Q3B5	EMS	high	2.10772		X	X
3Q3C4	EMS	high	1.18072
3Q3C6	EMS	high	-0.733098
3Q3D4	EMS	high	-1.36713
3Q3E4	EMS	high	0.275969
3Q3E5	EMS	high	-0.538856
3Q3E6	EMS	high	1.05711
3Q3F5	EMS	high	0.64393
3Q3F6	EMS	high	3.14506	X	X	X
3Q3G5	EMS	high	0.909988
3Q3H4	EMS	high	-0.0712696
3Q3H5	EMS	high	0.153023
3Q4A6	EMS	high	3.24957	X	X	X
3Q4B4	EMS	high	0.083966
3Q4B6	EMS	high	0.156094
3Q4D5	EMS	high	-0.598328
3Q4E5	EMS	high	-1.15404
3Q4E6	EMS	high	2.10703		X	X
3Q4F4	EMS	high	0.753328
3Q4G4	EMS	high	1.74896			X
3Q4G5	EMS	high	-0.234929
3Q4G6	EMS	high	0.619682
3Q4H4	EMS	high	5.99615	X	X	X
3Q4H5	EMS	high	7.02562	X	X	X
3Q4H6	EMS	high	7.77612	X	X	X
4Q1A4	EMS	high	-0.0551082
4Q1A6	EMS	high	1.18735
4Q1B4	EMS	high	2.74038	X	X	X
4Q1B6	EMS	high	9.71342	X	X	X
4Q1C4	EMS	high	0.550348
4Q1C5	EMS	high	-0.0865192
4Q1C6	EMS	high	-1.52579
4Q1D4	EMS	high	2.84638	X	X	X
4Q1E4	EMS	high	6.73107	X	X	X
4Q1E5	EMS	high	2.35867		X	X
4Q1F5	EMS	high	2.5333		X	X
4Q1G4	EMS	high	6.98624	X	X	X
4Q1H4	EMS	high	1.21967
4Q1H6	EMS	high	2.26045		X	X
4Q2A5	EMS	high	0.846296
4Q2A6	EMS	high	5.13589	X	X	X
4Q2B4	EMS	high	15.1333	X	X	X
4Q2B6	EMS	high	14.7424	X	X	X
4Q2C4	EMS	high	-1.63609
4Q2C5	EMS	high	1.87664			X
4Q2D6	EMS	high	-0.124885
4Q2E4	EMS	high	1.10175
4Q2E5	EMS	high	7.92446	X	X	X
4Q2E6	EMS	high	5.9928	X	X	X
4Q2F4	EMS	high	2.50501		X	X
4Q2F5	EMS	high	6.085	X	X	X
4Q2G5	EMS	high	1.00498
4Q2G6	EMS	high	8.12883	X	X	X
4Q2H4	EMS	high	1.06182
4Q2H5	EMS	high	1.9586			X
4Q3B4	EMS	high	9.49353	X	X	X
4Q3B5	EMS	high	-0.528205
4Q3C4	EMS	high	-0.884599
4Q3C6	EMS	high	10.4883	X	X	X
4Q3D5	EMS	high	-2.49351		X	X
4Q3D6	EMS	high	-0.445769
4Q3E5	EMS	high	-0.76044
4Q3E6	EMS	high	4.92846	X	X	X
4Q3F4	EMS	high	0.0628079
4Q3F5	EMS	high	-1.50945
4Q3G4	EMS	high	4.2003	X	X	X
4Q3G6	EMS	high	0.45418
4Q3H4	EMS	high	4.23518	X	X	X
4Q3H5	EMS	high	2.6747	X	X	X
4Q4A4	EMS	high	8.85301	X	X	X
4Q4D4	EMS	high	8.22239	X	X	X
4Q4D5	EMS	high	2.144		X	X
4Q4E4	EMS	high	12.9866	X	X	X
4Q4F4	EMS	high	-1.05123
4Q4F6	EMS	high	-1.46725
4Q4G6	EMS	high	1.13172
4Q4H4	EMS	high	0.162149
4Q4H5	EMS	high	12.1554	X	X	X
4Q4H6	EMS	high	0.121058
6Q1B5	EMS	high	0.897149
6Q1C4	EMS	high	-0.742893
6Q1C5	EMS	high	2.59726	X	X	X
6Q1C6	EMS	high	5.03189	X	X	X
6Q1D5	EMS	high	-0.567891
6Q1D6	EMS	high	3.47474	X	X	X
6Q1E4	EMS	high	0.478909
6Q1E5	EMS	high	-0.414303
6Q1E6	EMS	high	0.746319
6Q1F5	EMS	high	8.51568	X	X	X
6Q1F6	EMS	high	0.349432
6Q1G4	EMS	high	3.00357	X	X	X
6Q1G5	EMS	high	3.06754	X	X	X
6Q1G6	EMS	high	0.193086
6Q1H6	EMS	high	1.60354
6Q2A5	EMS	high	0.870001
6Q2B4	EMS	high	-0.315089
6Q2D5	EMS	high	2.57185		X	X
6Q2D6	EMS	high	0.228642
6Q2E4	EMS	high	0.218892
6Q2E5	EMS	high	2.20859		X	X
6Q2E6	EMS	high	1.89071			X
6Q2F4	EMS	high	10.5425	X	X	X
6Q2F6	EMS	high	1.13984
6Q2G4	EMS	high	0.95863
6Q2G5	EMS	high	1.19618
6Q2G6	EMS	high	5.00945	X	X	X
6Q2H4	EMS	high	11.326	X	X	X
6Q2H5	EMS	high	2.04645		X	X
6Q2H6	EMS	high	0.866063
6Q3A5	EMS	high	0.282013
6Q3B4	EMS	high	-0.554282
6Q3B6	EMS	high	-0.0558299
6Q3C5	EMS	high	-0.275086
6Q3D4	EMS	high	1.25346
6Q3D6	EMS	high	1.39046
6Q3E5	EMS	high	0.255928
6Q3E6	EMS	high	0.34062
6Q3F6	EMS	high	2.0967		X	X
6Q3G6	EMS	high	10.8617	X	X	X
6Q3H4	EMS	high	0.894674
6Q3H5	EMS	high	1.916			X
6Q4A4	EMS	high	-0.82235
6Q4B4	EMS	high	-1.18654
6Q4B5	EMS	high	1.2528
6Q4B6	EMS	high	-0.149554
6Q4C6	EMS	high	-6.62678	X	X	X
6Q4D6	EMS	high	0.88271
6Q4E5	EMS	high	5.50774	X	X	X
6Q4E6	EMS	high	5.50644	X	X	X
6Q4F4	EMS	high	3.15707	X	X	X
6Q4G4	EMS	high	11.0394	X	X	X
6Q4G5	EMS	high	-0.212505
6Q4H5	EMS	high	0.480408
6Q4H6	EMS	high	0.591714
7Q1B4	EMS	high	1.08267
7Q1C5	EMS	high	-0.38088
7Q1C6	EMS	high	10.2088	X	X	X
7Q1D4	EMS	high	0.726
7Q1D5	EMS	high	-0.315027
7Q1E4	EMS	high	-0.299463
7Q1E6	EMS	high	11.6944	X	X	X
7Q1F4	EMS	high	0.106916
7Q1F5	EMS	high	0.157289
7Q1F6	EMS	high	-0.247472
7Q1G4	EMS	high	1.94405			X
7Q1G5	EMS	high	4.27391	X	X	X
7Q1H4	EMS	high	0.251738
7Q1H5	EMS	high	0.788114
7Q2A5	EMS	high	-0.0330397
7Q2B4	EMS	high	-3.94172	X	X	X
7Q2B5	EMS	high	4.48666	X	X	X
7Q2B6	EMS	high	1.34226
7Q2C4	EMS	high	-0.538939
7Q2C5	EMS	high	3.61445	X	X	X
7Q2C6	EMS	high	1.087
7Q2D4	EMS	high	-1.12299
7Q2E4	EMS	high	-0.469384
7Q2E5	EMS	high	0.338312
7Q2E6	EMS	high	3.61402	X	X	X
7Q2F6	EMS	high	6.3567	X	X	X
7Q2G4	EMS	high	-0.942145
7Q2G5	EMS	high	-0.319408
7Q2G6	EMS	high	1.94572			X
7Q2H5	EMS	high	11.3081	X	X	X
7Q3A5	EMS	high	0.339374
7Q3A6	EMS	high	0.920446
7Q3B4	EMS	high	0.142473
7Q3B5	EMS	high	1.29533
7Q3C5	EMS	high	0.356605
7Q3D4	EMS	high	-0.568158
7Q3D6	EMS	high	0.19588
7Q3E4	EMS	high	0.00328592
7Q3F6	EMS	high	8.72271	X	X	X
7Q3G4	EMS	high	1.02771
7Q3G6	EMS	high	-0.25501
7Q4A4	EMS	high	-0.796463
7Q4A5	EMS	high	-1.40171
7Q4B4	EMS	high	-1.98544		X	X
7Q4B5	EMS	high	-1.29662
7Q4C5	EMS	high	2.44333		X	X
7Q4D5	EMS	high	3.93001	X	X	X
7Q4E4	EMS	high	0.383234
7Q4F4	EMS	high	-1.29583
7Q4F5	EMS	high	4.69078	X	X	X
7Q4F6	EMS	high	-1.08967
7Q4G4	EMS	high	-0.0809097
7Q4G6	EMS	high	-0.00108283
7Q4H4	EMS	high	0.416734
8Q1A4	EMS	high	-0.289218
8Q1A5	EMS	high	3.92884	X	X	X
8Q1B4	EMS	high	2.52285		X	X
8Q1B5	EMS	high	0.143338
8Q1B6	EMS	high	13.4542	X	X	X
8Q1C5	EMS	high	8.83674	X	X	X
8Q1D4	EMS	high	8.79005	X	X	X
8Q1D5	EMS	high	6.70618	X	X	X
8Q1E4	EMS	high	6.45154	X	X	X
8Q1E5	EMS	high	1.70206			X
8Q1E6	EMS	high	-2.52632		X	X
8Q1F4	EMS	high	3.82705	X	X	X
8Q1F5	EMS	high	4.61312	X	X	X
8Q1G4	EMS	high	4.36132	X	X	X
8Q1G5	EMS	high	2.33648		X	X
8Q1G6	EMS	high	5.79071	X	X	X
8Q2A5	EMS	high	5.28598	X	X	X
8Q2B4	EMS	high	0.540577
8Q2B6	EMS	high	2.41624		X	X
8Q2D4	EMS	high	7.45548	X	X	X
8Q2D5	EMS	high	2.78926	X	X	X
8Q2E4	EMS	high	1.62763
8Q2F4	EMS	high	-0.103432
8Q2G4	EMS	high	1.71749			X
8Q2H4	EMS	high	-0.945983
8Q2H6	EMS	high	1.24189
8Q3A4	EMS	high	0.141917
8Q3A6	EMS	high	1.97523		X	X
8Q3B4	EMS	high	4.55556	X	X	X
8Q3B6	EMS	high	0.112512
8Q3C4	EMS	high	-0.410187
8Q3C5	EMS	high	11.4909	X	X	X
8Q3C6	EMS	high	-1.15999
8Q3D4	EMS	high	1.26959
8Q3D5	EMS	high	-0.84971
8Q3D6	EMS	high	2.86329	X	X	X
8Q3F4	EMS	high	-0.356863
8Q3F5	EMS	high	0.0278946
8Q3F6	EMS	high	0.0582797
8Q3G5	EMS	high	1.70015			X
8Q3H4	EMS	high	4.91531	X	X	X
8Q4A4	EMS	high	10.8045	X	X	X
8Q4A5	EMS	high	7.05505	X	X	X
8Q4A6	EMS	high	0.256808
8Q4B5	EMS	high	-0.104992
8Q4B6	EMS	high	6.64667	X	X	X
8Q4C4	EMS	high	-0.792291
8Q4C5	EMS	high	-0.52181
8Q4C6	EMS	high	2.65272	X	X	X
8Q4D5	EMS	high	3.0247	X	X	X
8Q4D6	EMS	high	-0.705844
8Q4E5	EMS	high	0.0823887
8Q4E6	EMS	high	6.6227	X	X	X
8Q4F5	EMS	high	1.40468
8Q4F6	EMS	high	-0.287023
8Q4G6	EMS	high	-0.454519
8Q4H4	EMS	high	1.51894
8Q4H5	EMS	high	16.5616	X	X	X
9Q1A5	EMS	high	5.5344	X	X	X
9Q1A6	EMS	high	0.487781
9Q1B5	EMS	high	3.16406	X	X	X
9Q1B6	EMS	high	0.698609
9Q1D4	EMS	high	1.74601			X
9Q1D6	EMS	high	1.285
9Q1E5	EMS	high	1.11765
9Q1E6	EMS	high	-0.0567619
9Q1F4	EMS	high	1.19042
9Q1F5	EMS	high	5.68947	X	X	X
9Q1G4	EMS	high	1.08167
9Q1G5	EMS	high	1.11593
9Q1H4	EMS	high	4.62024	X	X	X
9Q1H5	EMS	high	1.59708
9Q1H6	EMS	high	0.201454
9Q2A6	EMS	high	0.140598
9Q2B4	EMS	high	-0.153877
9Q2B5	EMS	high	-0.732754
9Q2B6	EMS	high	-0.0213072
9Q2C5	EMS	high	0.550831
9Q2D4	EMS	high	0.983314
9Q2D5	EMS	high	0.542063
9Q2D6	EMS	high	1.41898
9Q2E4	EMS	high	3.1693	X	X	X
9Q2E5	EMS	high	-0.60399
9Q2F4	EMS	high	-0.288479
9Q2F5	EMS	high	-0.520993
9Q2F6	EMS	high	0.258106
9Q2G5	EMS	high	-0.118668
9Q2H5	EMS	high	3.26186	X	X	X
9Q2H6	EMS	high	0.789344
9Q3A6	EMS	high	0.874505
9Q3B4	EMS	high	3.82228	X	X	X
9Q3B5	EMS	high	-1.08798
9Q3B6	EMS	high	1.07455
9Q3C4	EMS	high	-0.550509
9Q3C5	EMS	high	1.65412			X
9Q3E4	EMS	high	3.714	X	X	X
9Q3E5	EMS	high	0.0540921
9Q3F4	EMS	high	7.92434	X	X	X
9Q3F5	EMS	high	-0.90929
9Q3F6	EMS	high	-0.19626
9Q3G4	EMS	high	-0.693843
9Q3G6	EMS	high	0.0421209
9Q3H4	EMS	high	-0.0988974
9Q3H5	EMS	high	3.96439	X	X	X
9Q3H6	EMS	high	1.48806
9Q4A4	EMS	high	-0.77017
9Q4A5	EMS	high	0.459908
9Q4B5	EMS	high	-0.321448
9Q4B6	EMS	high	3.43138	X	X	X
9Q4C4	EMS	high	8.48505	X	X	X
9Q4C6	EMS	high	-1.20433
9Q4D4	EMS	high	2.10958		X	X
9Q4D5	EMS	high	5.77806	X	X	X
9Q4D6	EMS	high	-1.6678			X
9Q4E6	EMS	high	4.523	X	X	X
9Q4F4	EMS	high	0.29587
9Q4F5	EMS	high	1.25544
9Q4F6	EMS	high	0.497977
9Q4G4	EMS	high	3.19751	X	X	X
9Q4G5	EMS	high	0.617012
9Q4H4	EMS	high	6.07505	X	X	X
9Q4H5	EMS	high	-0.0595749
	EMS		# Significant	231	298	347
10Q1A7	control	low	0.930461
10Q1A8	control	low	0.0268822
10Q1A9	control	low	0.0586658
10Q1B8	control	low	-0.0787026
10Q1B9	control	low	-0.922134
10Q1C7	control	low	-0.0469451
10Q1C8	control	low	-0.168889
10Q1C9	control	low	-0.544998
10Q1D7	control	low	-0.650259
10Q1E7	control	low	-0.132514
10Q1E9	control	low	-0.203854
10Q1F8	control	low	0.722309
10Q1F9	control	low	0.446202
10Q1G7	control	low	0.389277
10Q1G8	control	low	0.805552
10Q1G9	control	low	1.15862
10Q1H7	control	low	3.15223	X	X	X
10Q1H9	control	low	1.63319
10Q2A7	control	low	0.0543602
10Q2A9	control	low	-0.0734676
10Q2B7	control	low	-0.0424695
10Q2B8	control	low	-0.22294
10Q2B9	control	low	-0.599619
10Q2D7	control	low	0.271468
10Q2D9	control	low	-0.514781
10Q2E7	control	low	0.931522
10Q2E8	control	low	1.36953
10Q2E9	control	low	0.459427
10Q2F7	control	low	0.375823
10Q2G7	control	low	0.509896
10Q2G8	control	low	0.560215
10Q2H8	control	low	0.302336
10Q3A7	control	low	-0.246198
10Q3A8	control	low	0.67329
10Q3A9	control	low	-0.323993
10Q3B7	control	low	-0.160592
10Q3B8	control	low	-0.752915
10Q3B9	control	low	-1.16675
10Q3C7	control	low	-0.34747
10Q3C9	control	low	-1.1454
10Q3D7	control	low	-0.821481
10Q3D8	control	low	-0.408916
10Q3D9	control	low	-0.520504
10Q3E9	control	low	-0.37544
10Q3F8	control	low	0.258965
10Q3F9	control	low	-0.315129
10Q3G8	control	low	0.742616
10Q3H7	control	low	1.33447
10Q3H9	control	low	0.771546
10Q4A7	control	low	-0.475147
10Q4A8	control	low	-0.53963
10Q4A9	control	low	-0.162445
10Q4B7	control	low	-0.779148
10Q4B8	control	low	-2.0458		X	X
10Q4B9	control	low	-0.889056
10Q4C7	control	low	-1.98084		X	X
10Q4C8	control	low	-1.55927
10Q4C9	control	low	-1.68391			X
10Q4D8	control	low	-1.00365
10Q4D9	control	low	-0.493088
10Q4E8	control	low	-1.005
10Q4E9	control	low	-0.443721
10Q4F9	control	low	-1.14714
10Q4G9	control	low	0.804138
10Q4H8	control	low	-0.0136876
1Q1A7	control	low	-0.309978
1Q1A8	control	low	0.391014
1Q1A9	control	low	-0.859117
1Q1C7	control	low	-0.0420115
1Q1C8	control	low	-0.0632976
1Q1C9	control	low	-0.783175
1Q1D8	control	low	-0.701527
1Q1E7	control	low	0.368263
1Q1E8	control	low	0.701719
1Q1E9	control	low	1.09665
1Q1F9	control	low	0.865187
1Q1G8	control	low	1.33213
1Q1H9	control	low	1.66638			X
1Q2A7	control	low	-0.127564
1Q2A8	control	low	-0.821108
1Q2A9	control	low	0.136698
1Q2B8	control	low	-0.86521
1Q2B9	control	low	-1.1698
1Q2C7	control	low	-0.853703
1Q2C8	control	low	-0.602895
1Q2D7	control	low	-1.27069
1Q2D8	control	low	-1.40847
1Q2D9	control	low	-1.35544
1Q2E7	control	low	-0.222271
1Q2G8	control	low	0.0575781
1Q2G9	control	low	0.381772
1Q2H7	control	low	0.55678
1Q2H8	control	low	0.886451
1Q2H9	control	low	0.537346
1Q3A7	control	low	-0.720595
1Q3A8	control	low	-0.451204
1Q3A9	control	low	-0.806559
1Q3B7	control	low	-1.18579
1Q3B8	control	low	-0.659133
1Q3C7	control	low	-0.519591
1Q3C8	control	low	-1.50837
1Q3D7	control	low	-1.56925
1Q3D9	control	low	-1.24364
1Q3E7	control	low	-0.584438
1Q3E8	control	low	-0.844307
1Q3E9	control	low	-0.607992
1Q3F7	control	low	0.220338
1Q3F8	control	low	1.00704
1Q3G7	control	low	0.253115
1Q3H7	control	low	0.159094
1Q4A9	control	low	-0.325285
1Q4B7	control	low	-1.09314
1Q4B8	control	low	-1.30517
1Q4C7	control	low	-1.54808
1Q4C8	control	low	-1.73478			X
1Q4C9	control	low	-0.500331
1Q4D7	control	low	-1.3308
1Q4D8	control	low	-1.68584			X
1Q4D9	control	low	-1.69563			X
1Q4E7	control	low	-1.16122
1Q4E9	control	low	-0.222382
1Q4F7	control	low	-0.406971
1Q4F8	control	low	-0.430047
1Q4G7	control	low	0.52335
1Q4G9	control	low	0.807904
2Q1A8	control	low	0.92563
2Q1A9	control	low	0.348787
2Q1B7	control	low	-0.627982
2Q1B8	control	low	0.458004
2Q1B9	control	low	-0.190507
2Q1C8	control	low	0.0326597
2Q1C9	control	low	-0.304151
2Q1D7	control	low	-0.104729
2Q1D8	control	low	-0.0940445
2Q1D9	control	low	0.0704264
2Q1E8	control	low	-0.432966
2Q1E9	control	low	0.0731177
2Q1F7	control	low	-0.225085
2Q1F8	control	low	-0.441282
2Q1F9	control	low	0.198665
2Q1G9	control	low	0.408556
2Q1H7	control	low	0.114192
2Q1H9	control	low	0.107835
2Q2A7	control	low	-0.288701
2Q2A8	control	low	-0.381587
2Q2A9	control	low	-0.57701
2Q2B7	control	low	-0.720201
2Q2B8	control	low	-0.474142
2Q2C8	control	low	-0.398674
2Q2D7	control	low	-1.91943			X
2Q2D8	control	low	-0.785575
2Q2D9	control	low	-0.978593
2Q2E7	control	low	-0.301668
2Q2E8	control	low	-0.142338
2Q2E9	control	low	-0.431675
2Q2F7	control	low	0.245426
2Q2G7	control	low	0.540417
2Q2G8	control	low	-0.539912
2Q2G9	control	low	-0.237254
2Q2H7	control	low	-0.0732628
2Q2H8	control	low	-0.0863836
2Q2H9	control	low	0.0108774
2Q3A7	control	low	-1.0152
2Q3A8	control	low	-0.853937
2Q3B8	control	low	-0.601462
2Q3C7	control	low	-0.444938
2Q3C8	control	low	-0.760407
2Q3C9	control	low	-0.557092
2Q3D7	control	low	-0.00617938
2Q3D8	control	low	-0.456552
2Q3D9	control	low	-0.258184
2Q3E8	control	low	-0.334766
2Q3E9	control	low	-0.183217
2Q3F7	control	low	0.890709
2Q3G8	control	low	-0.206681
2Q3G9	control	low	-0.0109891
2Q3H8	control	low	-0.479445
2Q3H9	control	low	0.210529
2Q4A9	control	low	-0.48468
2Q4B8	control	low	-0.503811
2Q4B9	control	low	-0.465403
2Q4C7	control	low	-0.423286
2Q4C8	control	low	-0.376378
2Q4C9	control	low	-0.631681
2Q4D7	control	low	-0.697818
2Q4D9	control	low	0.0815873
2Q4E7	control	low	-0.614748
2Q4E8	control	low	-0.2736
2Q4E9	control	low	-0.652394
2Q4F7	control	low	-0.447119
2Q4F8	control	low	0.0886446
2Q4G7	control	low	0.86542
2Q4G8	control	low	-0.452693
2Q4G9	control	low	0.544335
2Q4H8	control	low	-0.435081
3Q1A8	control	low	-0.726761
3Q1B9	control	low	-0.5944
3Q1C8	control	low	-0.136092
3Q1D9	control	low	-0.0169554
3Q1E8	control	low	0.944609
3Q1F7	control	low	0.0441415
3Q1G8	control	low	0.717292
3Q1G9	control	low	0.164644
3Q1H9	control	low	0.66314
3Q2A7	control	low	0.0456469
3Q2A9	control	low	-0.735336
3Q2B7	control	low	-0.881838
3Q2B9	control	low	-0.782479
3Q2C8	control	low	0.370664
3Q2C9	control	low	-0.33902
3Q2D7	control	low	-1.58281
3Q2D8	control	low	-0.341975
3Q2D9	control	low	-0.558541
3Q2E9	control	low	0.0502337
3Q2G8	control	low	0.736819
3Q2G9	control	low	0.195622
3Q2H7	control	low	0.327109
3Q2H8	control	low	0.456031
3Q3A7	control	low	-0.611362
3Q3A9	control	low	-1.17425
3Q3B7	control	low	-0.647871
3Q3B8	control	low	-0.814176
3Q3B9	control	low	-0.834166
3Q3C7	control	low	-0.352539
3Q3C8	control	low	-0.762718
3Q3C9	control	low	-0.715858
3Q3E7	control	low	0.39098
3Q3F8	control	low	0.0676695
3Q3F9	control	low	0.366996
3Q3G7	control	low	1.54055
3Q3G9	control	low	0.173457
3Q3H9	control	low	0.339655
3Q4A7	control	low	-0.43002
3Q4B7	control	low	-1.14405
3Q4B9	control	low	-0.884908
3Q4C9	control	low	-0.820566
3Q4D7	control	low	-0.911907
3Q4D8	control	low	0.251178
3Q4D9	control	low	-1.00064
3Q4E8	control	low	0.128372
3Q4F7	control	low	-0.920107
3Q4F8	control	low	-0.496153
3Q4G8	control	low	-0.308647
3Q4G9	control	low	0.568695
3Q4H7	control	low	0.535269
3Q4H8	control	low	0.221387
4Q1A7	control	low	1.55098
4Q1A8	control	low	0.144797
4Q1A9	control	low	0.356871
4Q1B7	control	low	0.724292
4Q1B8	control	low	0.0836579
4Q1C7	control	low	0.827861
4Q1D7	control	low	1.59408
4Q1D8	control	low	1.83388			X
4Q1D9	control	low	1.43702
4Q1E8	control	low	1.19985
4Q1F7	control	low	2.10399		X	X
4Q1F8	control	low	1.61117
4Q1F9	control	low	0.96716
4Q1G7	control	low	2.02856		X	X
4Q1G8	control	low	1.30266
4Q1G9	control	low	1.47843
4Q1H7	control	low	1.45806
4Q1H9	control	low	1.54025
4Q2A7	control	low	-0.813323
4Q2A8	control	low	-0.775362
4Q2B7	control	low	-0.590574
4Q2B8	control	low	-0.831725
4Q2B9	control	low	-1.01796
4Q2C8	control	low	-0.360974
4Q2C9	control	low	-0.844847
4Q2D7	control	low	-0.481374
4Q2D8	control	low	-0.291054
4Q2D9	control	low	-0.310859
4Q2E7	control	low	0.553255
4Q2E8	control	low	0.317675
4Q2F7	control	low	0.622518
4Q2F8	control	low	1.33899
4Q2G7	control	low	0.284982
4Q2G9	control	low	0.0396407
4Q2H7	control	low	0.907154
4Q2H8	control	low	0.927768
4Q3A7	control	low	-0.675664
4Q3A8	control	low	-1.0303
4Q3A9	control	low	-1.15041
4Q3B8	control	low	-0.245039
4Q3B9	control	low	-1.32612
4Q3C8	control	low	-1.06471
4Q3C9	control	low	-1.21458
4Q3D7	control	low	-0.970228
4Q3D8	control	low	-0.578935
4Q3E7	control	low	-0.476927
4Q3F7	control	low	-0.402886
4Q3F8	control	low	0.0181213
4Q3G7	control	low	0.271707
4Q3G8	control	low	0.270204
4Q3G9	control	low	0.231018
4Q3H7	control	low	0.64425
4Q3H9	control	low	0.204738
4Q4A7	control	low	-1.04006
4Q4A9	control	low	-1.13743
4Q4B7	control	low	-1.23392
4Q4B9	control	low	-1.92961			X
4Q4C7	control	low	-1.96487		X	X
4Q4C8	control	low	-1.47364
4Q4C9	control	low	-1.2492
4Q4D7	control	low	-1.73017			X
4Q4D8	control	low	-0.454039
4Q4D9	control	low	-0.34989
4Q4E7	control	low	-1.07385
4Q4E8	control	low	-0.570914
4Q4E9	control	low	-0.397485
4Q4F7	control	low	0.885059
4Q4F8	control	low	-0.598972
4Q4F9	control	low	-0.878883
4Q4G7	control	low	-0.945234
4Q4G9	control	low	-0.429462
4Q4H7	control	low	-0.179992
4Q4H8	control	low	-0.385618
6Q1A8	control	low	0.759368
6Q1A9	control	low	0.050147
6Q1B7	control	low	-1.36446
6Q1B8	control	low	-0.584091
6Q1B9	control	low	-0.392375
6Q1C7	control	low	-0.710306
6Q1C8	control	low	-0.548116
6Q1C9	control	low	-0.0182295
6Q1D7	control	low	-0.127403
6Q1D8	control	low	0.186948
6Q1E7	control	low	-0.24822
6Q1E8	control	low	0.474858
6Q1F7	control	low	-0.0708972
6Q1F8	control	low	0.710091
6Q1G7	control	low	-1.9975		X	X
6Q1G8	control	low	1.68136			X
6Q1G9	control	low	0.466638
6Q1H8	control	low	1.22912
6Q2A7	control	low	-0.463335
6Q2A8	control	low	0.546434
6Q2B7	control	low	-1.04576
6Q2B8	control	low	-0.539945
6Q2C8	control	low	-0.482055
6Q2C9	control	low	-0.441874
6Q2D7	control	low	-2.89892	X	X	X
6Q2E9	control	low	-0.0950207
6Q2F7	control	low	0.639363
6Q2F8	control	low	0.0466695
6Q2F9	control	low	0.186818
6Q2G7	control	low	0.703383
6Q2G8	control	low	0.727955
6Q2G9	control	low	0.542096
6Q2H9	control	low	-0.019135
6Q3A9	control	low	-0.81058
6Q3B7	control	low	-0.463413
6Q3B8	control	low	-1.21021
6Q3C8	control	low	-0.887175
6Q3D7	control	low	-1.51535
6Q3D9	control	low	-0.468727
6Q3E8	control	low	-0.0550842
6Q3F7	control	low	-0.406587
6Q3F8	control	low	0.809092
6Q3G7	control	low	1.11487
6Q3G8	control	low	0.354734
6Q3H7	control	low	0.980987
6Q3H8	control	low	0.427814
6Q3H9	control	low	0.907713
6Q4A7	control	low	-1.28909
6Q4A8	control	low	-0.947294
6Q4A9	control	low	0.853539
6Q4B7	control	low	-0.175576
6Q4B8	control	low	-0.295861
6Q4B9	control	low	-0.649585
6Q4C7	control	low	-1.12786
6Q4C8	control	low	-1.00029
6Q4C9	control	low	-0.145072
6Q4D7	control	low	-0.0555641
6Q4D9	control	low	-0.899264
6Q4E7	control	low	1.27695
6Q4F7	control	low	0.736493
6Q4F8	control	low	0.644749
6Q4F9	control	low	-0.365749
6Q4G7	control	low	1.09739
6Q4G8	control	low	0.375787
6Q4H7	control	low	0.458001
6Q4H8	control	low	-0.160048
6Q4H9	control	low	-0.780722
7Q1A7	control	low	0.101952
7Q1A8	control	low	0.249031
7Q1A9	control	low	-0.102014
7Q1B7	control	low	-0.218734
7Q1B8	control	low	-0.638597
7Q1B9	control	low	-0.384858
7Q1C7	control	low	-0.20207
7Q1C8	control	low	-0.312517
7Q1C9	control	low	-0.291588
7Q1D7	control	low	-0.0970958
7Q1D8	control	low	0.311095
7Q1D9	control	low	-0.533327
7Q1E7	control	low	0.510605
7Q1E9	control	low	0.143538
7Q1F7	control	low	1.46779
7Q1F9	control	low	1.4028
7Q1G8	control	low	2.17291		X	X
7Q1G9	control	low	2.00785		X	X
7Q1H8	control	low	1.82351			X
7Q1H9	control	low	0.6579
7Q2A7	control	low	0.42922
7Q2A8	control	low	0.0288134
7Q2A9	control	low	-0.0881841
7Q2B7	control	low	-1.2687
7Q2B9	control	low	-0.751252
7Q2C7	control	low	-0.901074
7Q2C8	control	low	-0.273222
7Q2C9	control	low	-0.346437
7Q2D7	control	low	-0.00754633
7Q2D9	control	low	-0.283461
7Q2E8	control	low	0.114945
7Q2E9	control	low	-0.227273
7Q2F7	control	low	2.08149		X	X
7Q2F8	control	low	0.129492
7Q2F9	control	low	0.358111
7Q2G7	control	low	0.766737
7Q2G8	control	low	0.798846
7Q2H7	control	low	0.0271262
7Q2H8	control	low	1.07472
7Q2H9	control	low	-0.153261
7Q3A8	control	low	-0.0536292
7Q3A9	control	low	-0.210065
7Q3B7	control	low	-0.43237
7Q3B8	control	low	-0.57404
7Q3C8	control	low	-1.0378
7Q3C9	control	low	-0.21294
7Q3D7	control	low	-0.333946
7Q3D8	control	low	-0.653592
7Q3D9	control	low	-1.17237
7Q3F7	control	low	0.928487
7Q3F8	control	low	-0.650242
7Q3F9	control	low	0.165508
7Q3G9	control	low	-0.0658286
7Q3H8	control	low	0.2828
7Q3H9	control	low	0.387657
7Q4A7	control	low	-0.882091
7Q4A8	control	low	-0.925674
7Q4A9	control	low	-1.53038
7Q4B8	control	low	-1.19066
7Q4C7	control	low	-1.42708
7Q4D7	control	low	-2.09098		X	X
7Q4D9	control	low	-1.38032
7Q4E7	control	low	-1.124
7Q4E9	control	low	-1.77849			X
7Q4F7	control	low	-0.775418
7Q4F8	control	low	-0.810663
7Q4F9	control	low	-1.0962
7Q4G7	control	low	-0.462594
7Q4G8	control	low	0.385331
7Q4G9	control	low	0.125749
7Q4H7	control	low	-1.30526
7Q4H8	control	low	-0.288324
8Q1A7	control	low	-0.429715
8Q1A8	control	low	-0.256656
8Q1A9	control	low	-0.289052
8Q1B8	control	low	-0.384413
8Q1C8	control	low	-0.814489
8Q1C9	control	low	-0.272242
8Q1D7	control	low	-0.320851
8Q1D8	control	low	-0.549822
8Q1E8	control	low	-0.233425
8Q1F8	control	low	-0.133564
8Q1F9	control	low	-0.222031
8Q1G8	control	low	0.926536
8Q1G9	control	low	0.650313
8Q1H7	control	low	1.00104
8Q2A8	control	low	1.04499
8Q2A9	control	low	0.447355
8Q2B7	control	low	0.901837
8Q2B9	control	low	0.136936
8Q2C7	control	low	1.1263
8Q2C8	control	low	1.00151
8Q2C9	control	low	0.171053
8Q2D7	control	low	0.969563
8Q2D8	control	low	0.639924
8Q2D9	control	low	0.298148
8Q2E7	control	low	1.09842
8Q2E9	control	low	0.862957
8Q2F7	control	low	0.669919
8Q2F8	control	low	0.629154
8Q2G7	control	low	-0.205681
8Q2G8	control	low	1.27029
8Q2H9	control	low	0.90116
8Q3A7	control	low	-0.0269509
8Q3A8	control	low	-0.202333
8Q3A9	control	low	0.806371
8Q3B7	control	low	-1.23245
8Q3B8	control	low	-1.10061
8Q3B9	control	low	0.059017
8Q3C7	control	low	-0.92222
8Q3C8	control	low	-0.610343
8Q3C9	control	low	-0.702001
8Q3D7	control	low	-0.579192
8Q3D8	control	low	0.0585427
8Q3D9	control	low	0.0366981
8Q3E7	control	low	0.0652644
8Q3E8	control	low	-0.50691
8Q3F7	control	low	0.220338
8Q3F8	control	low	1.00704
8Q3G7	control	low	0.712092
8Q3G9	control	low	0.528099
8Q4A7	control	low	-1.17783
8Q4A8	control	low	-1.18222
8Q4A9	control	low	-0.830921
8Q4B7	control	low	-0.808558
8Q4B8	control	low	-0.735448
8Q4B9	control	low	-1.66033			X
8Q4C8	control	low	-1.06475
8Q4C9	control	low	-1.42657
8Q4D7	control	low	-0.904124
8Q4D8	control	low	-1.32799
8Q4E7	control	low	-0.45328
8Q4E9	control	low	-0.911689
8Q4F7	control	low	-0.603256
8Q4F8	control	low	-0.347977
8Q4F9	control	low	-0.736821
8Q4G8	control	low	-1.08927
8Q4G9	control	low	-0.508569
8Q4H7	control	low	-0.16898
8Q4H8	control	low	-0.196412
9Q1A8	control	low	0.623488
9Q1A9	control	low	0.847403
9Q1B7	control	low	0.935853
9Q1B8	control	low	0.805955
9Q1B9	control	low	-0.00651528
9Q1C7	control	low	0.411312
9Q1C8	control	low	0.543109
9Q1D7	control	low	1.15212
9Q1D9	control	low	0.880924
9Q1E7	control	low	0.939432
9Q1E8	control	low	1.1706
9Q1E9	control	low	0.73156
9Q1F8	control	low	0.248878
9Q1G7	control	low	0.568961
9Q1G8	control	low	0.976412
9Q1H8	control	low	1.32113
9Q1H9	control	low	1.08921
9Q2A8	control	low	-0.522655
9Q2B8	control	low	-0.565867
9Q2B9	control	low	-1.25142
9Q2C7	control	low	-0.349649
9Q2C8	control	low	-0.671796
9Q2C9	control	low	-0.217554
9Q2D8	control	low	-0.52594
9Q2E7	control	low	-0.747108
9Q2E8	control	low	-0.26108
9Q2E9	control	low	-0.180609
9Q2F9	control	low	0.0485102
9Q2G8	control	low	0.0636389
9Q2H9	control	low	0.255498
9Q3A7	control	low	-0.477481
9Q3A8	control	low	-0.463708
9Q3A9	control	low	-0.0923984
9Q3B7	control	low	-0.927219
9Q3B8	control	low	-0.648649
9Q3B9	control	low	-1.71638			X
9Q3C8	control	low	-0.848623
9Q3D7	control	low	-0.190814
9Q3D8	control	low	-0.543699
9Q3E7	control	low	-0.338674
9Q3E8	control	low	-0.50028
9Q3F7	control	low	0.106601
9Q3F8	control	low	-0.204433
9Q3F9	control	low	-0.274477
9Q3G7	control	low	-0.0281317
9Q3G9	control	low	-0.566997
9Q3H8	control	low	0.0970166
9Q3H9	control	low	-0.131433
9Q4A7	control	low	-0.544143
9Q4A8	control	low	-1.05653
9Q4A9	control	low	-0.836266
9Q4B8	control	low	-1.07713
9Q4B9	control	low	-1.34453
9Q4C7	control	low	-0.588299
9Q4C8	control	low	-1.48775
9Q4C9	control	low	-2.46907		X	X
9Q4D8	control	low	-0.733982
9Q4D9	control	low	-1.34495
9Q4E7	control	low	-0.279919
9Q4F8	control	low	-0.767284
9Q4F9	control	low	-0.711288
9Q4G7	control	low	0.619757
9Q4G8	control	low	-0.319558
9Q4G9	control	low	-0.435541
9Q4H7	control	low	0.337833
10Q1A1	control	high	-1.5412
10Q1A3	control	high	-0.730303
10Q1B1	control	high	3.04183	X	X	X
10Q1B3	control	high	0.0144664
10Q1C1	control	high	0.659834
10Q1C2	control	high	0.441007
10Q1C3	control	high	5.62342	X	X	X
10Q1D1	control	high	0.073858
10Q1D2	control	high	-0.306541
10Q1D3	control	high	-0.412747
10Q1E2	control	high	-0.460224
10Q1F2	control	high	2.10521		X	X
10Q1F3	control	high	0.362366
10Q1G2	control	high	0.438036
10Q1G3	control	high	0.48715
10Q1H2	control	high	1.27094
10Q2A1	control	high	-0.398348
10Q2A2	control	high	0.177185
10Q2B1	control	high	0.628766
10Q2B2	control	high	0.957393
10Q2C1	control	high	0.85894
10Q2C2	control	high	0.49396
10Q2D1	control	high	0.742931
10Q2D2	control	high	-0.0382759
10Q2D3	control	high	0.40184
10Q2F1	control	high	0.0268051
10Q2F2	control	high	0.364385
10Q2F3	control	high	-0.202695
10Q2G1	control	high	-0.219362
10Q2G2	control	high	0.191122
10Q2G3	control	high	0.273976
10Q2H1	control	high	1.22029
10Q2H3	control	high	-0.0705653
10Q3A1	control	high	-0.898452
10Q3A2	control	high	1.16464
10Q3B2	control	high	-0.78858
10Q3B3	control	high	0.0651888
10Q3C1	control	high	-0.240394
10Q3C3	control	high	-0.481071
10Q3D1	control	high	-0.407343
10Q3D2	control	high	-0.810497
10Q3D3	control	high	-0.782102
10Q3E1	control	high	0.38959
10Q3E3	control	high	0.177508
10Q3F1	control	high	0.284747
10Q3F2	control	high	-0.246816
10Q3G1	control	high	1.01921
10Q3G2	control	high	-0.0266929
10Q3G3	control	high	-0.172718
10Q3H1	control	high	0.412208
10Q3H2	control	high	0.820704
10Q4B3	control	high	-0.83616
10Q4C1	control	high	-0.474263
10Q4C3	control	high	-1.3436
10Q4D2	control	high	-1.92045			X
10Q4D3	control	high	-1.14654
10Q4E3	control	high	-1.01327
10Q4F2	control	high	-0.815511
10Q4G2	control	high	-0.884882
10Q4H1	control	high	-1.22733
10Q4H2	control	high	-0.456145
10Q4H3	control	high	0.42846
1Q1A1	control	high	-0.478926
1Q1A3	control	high	0.419004
1Q1B1	control	high	0.337905
1Q1B3	control	high	0.916979
1Q1C3	control	high	2.29543		X	X
1Q1D1	control	high	0.911823
1Q1D2	control	high	0.670419
1Q1E1	control	high	0.950501
1Q1E3	control	high	0.956428
1Q1F1	control	high	2.24668		X	X
1Q1F2	control	high	1.03675
1Q1G1	control	high	2.98239	X	X	X
1Q1G2	control	high	1.23971
1Q1G3	control	high	1.7144			X
1Q1H1	control	high	1.98737		X	X
1Q1H2	control	high	2.60405	X	X	X
1Q1H3	control	high	1.31306
1Q2A1	control	high	-0.789797
1Q2A2	control	high	0.241972
1Q2A3	control	high	-0.364527
1Q2C1	control	high	0.85318
1Q2C2	control	high	-0.33261
1Q2D1	control	high	1.42788
1Q2D2	control	high	-0.0165564
1Q2D3	control	high	-0.102598
1Q2E1	control	high	0.40562
1Q2E2	control	high	0.145512
1Q2F1	control	high	1.76868			X
1Q2F3	control	high	0.0255737
1Q2H1	control	high	1.3998
1Q3A3	control	high	0.550176
1Q3C1	control	high	0.316979
1Q3D1	control	high	-0.200093
1Q3D3	control	high	-0.0717193
1Q3E1	control	high	0.13677
1Q3E2	control	high	-0.687556
1Q3E3	control	high	-0.521528
1Q3F1	control	high	0.513668
1Q3F2	control	high	-0.501073
1Q3G1	control	high	0.71188
1Q3G3	control	high	0.955783
1Q3H1	control	high	1.44497
1Q3H3	control	high	0.270556
1Q4A2	control	high	-0.742536
1Q4A3	control	high	-0.81603
1Q4C1	control	high	-0.218306
1Q4C2	control	high	-1.23918
1Q4C3	control	high	-1.63138
1Q4D1	control	high	-0.0321679
1Q4D3	control	high	-0.679555
1Q4E1	control	high	0.0748665
1Q4E2	control	high	-1.73855			X
1Q4F1	control	high	0.105153
1Q4F2	control	high	0.484494
1Q4F3	control	high	0.264734
1Q4G1	control	high	0.188381
1Q4G2	control	high	0.419448
1Q4G3	control	high	0.801961
1Q4H1	control	high	0.300453
1Q4H2	control	high	-0.242267
1Q4H3	control	high	-0.0964698
2Q1A1	control	high	0.321821
2Q1A2	control	high	1.77949			X
2Q1A3	control	high	0.326968
2Q1C1	control	high	1.49844
2Q1C2	control	high	0.427653
2Q1D1	control	high	1.11387
2Q1E1	control	high	0.951325
2Q1E2	control	high	0.408746
2Q1E3	control	high	-0.431713
2Q1F3	control	high	0.650607
2Q1G1	control	high	0.699644
2Q1G2	control	high	0.217531
2Q1H1	control	high	0.671562
2Q1H2	control	high	0.77646
2Q1H3	control	high	0.574303
2Q2A3	control	high	-0.520164
2Q2B3	control	high	-0.266677
2Q2C1	control	high	0.777949
2Q2D1	control	high	0.565583
2Q2D2	control	high	-0.728951
2Q2D3	control	high	-0.809189
2Q2E1	control	high	0.117564
2Q2E3	control	high	-0.0842084
2Q2F1	control	high	0.434767
2Q2F2	control	high	-0.228971
2Q2F3	control	high	-0.431741
2Q2G1	control	high	0.0711833
2Q2G2	control	high	-0.154355
2Q2H1	control	high	5.43312	X	X	X
2Q3A1	control	high	-0.148484
2Q3A2	control	high	-0.556526
2Q3A3	control	high	-1.1432
2Q3B1	control	high	-0.172604
2Q3B2	control	high	-0.603482
2Q3C1	control	high	-0.158486
2Q3C2	control	high	-0.882975
2Q3C3	control	high	-0.817629
2Q3D1	control	high	0.233646
2Q3D2	control	high	-0.729039
2Q3D3	control	high	-1.06909
2Q3E2	control	high	-0.629861
2Q3E3	control	high	-0.842395
2Q3F1	control	high	0.71558
2Q3F2	control	high	-0.375996
2Q3F3	control	high	-0.400072
2Q3G1	control	high	0.024907
2Q3G3	control	high	0.388134
2Q3H1	control	high	0.912516
2Q3H2	control	high	-0.167625
2Q4A2	control	high	-0.0312115
2Q4A3	control	high	-0.398609
2Q4B3	control	high	-0.203759
2Q4C1	control	high	0.833393
2Q4C2	control	high	-0.462269
2Q4C3	control	high	0.512919
2Q4D1	control	high	0.261766
2Q4D2	control	high	-0.189924
2Q4D3	control	high	-0.536463
2Q4E2	control	high	-0.156333
2Q4F1	control	high	1.21785
2Q4F2	control	high	-0.00504925
2Q4G1	control	high	0.127537
2Q4G2	control	high	0.548688
2Q4G3	control	high	-0.100646
2Q4H2	control	high	7.79515	X	X	X
2Q4H3	control	high	0.216089
3Q1A1	control	high	-0.146661
3Q1D2	control	high	0.164918
3Q1D3	control	high	0.26558
3Q1E1	control	high	1.05872
3Q1E3	control	high	-0.207074
3Q1F3	control	high	0.209251
3Q1H2	control	high	1.34457
3Q2A3	control	high	-0.622267
3Q2B2	control	high	-1.20158
3Q2C1	control	high	0.150837
3Q2C2	control	high	0.0263497
3Q2D2	control	high	0.157844
3Q2F2	control	high	0.998092
3Q2G1	control	high	0.975757
3Q2H1	control	high	6.075	X	X	X
3Q3A2	control	high	-0.794874
3Q3A3	control	high	-0.518221
3Q3B1	control	high	-0.479959
3Q3B3	control	high	-0.886876
3Q3C2	control	high	-0.413352
3Q3C3	control	high	-0.0485447
3Q3D3	control	high	-0.653824
3Q3E1	control	high	-0.482487
3Q3F1	control	high	0.400036
3Q3F2	control	high	-0.785702
3Q3G2	control	high	0.651667
3Q3H1	control	high	0.638167
3Q4A2	control	high	-0.174797
3Q4C3	control	high	-0.725046
3Q4D1	control	high	0.0831653
3Q4D2	control	high	0.462034
3Q4D3	control	high	-0.704372
3Q4E3	control	high	-0.405746
3Q4F3	control	high	3.57011	X	X	X
3Q4G1	control	high	1.51527
3Q4G2	control	high	0.403568
3Q4G3	control	high	0.0827085
3Q4H2	control	high	0.243729
4Q1A1	control	high	0.316006
4Q1A3	control	high	0.489512
4Q1B3	control	high	0.580284
4Q1C1	control	high	0.51186
4Q1C2	control	high	1.18937
4Q1C3	control	high	1.17628
4Q1D1	control	high	1.12975
4Q1D3	control	high	2.22082		X	X
4Q1E1	control	high	1.47474
4Q1E2	control	high	2.12417		X	X
4Q1E3	control	high	2.49477		X	X
4Q1F2	control	high	2.20482		X	X
4Q1G1	control	high	1.11852
4Q1H2	control	high	1.35521
4Q1H3	control	high	1.97566		X	X
4Q2A1	control	high	-0.995424
4Q2A2	control	high	-0.746759
4Q2A3	control	high	0.270369
4Q2B1	control	high	-0.174261
4Q2B2	control	high	-0.854462
4Q2C1	control	high	-0.0400478
4Q2C2	control	high	0.013729
4Q2C3	control	high	0.27161
4Q2D1	control	high	-0.184321
4Q2D2	control	high	0.457093
4Q2D3	control	high	0.356574
4Q2E1	control	high	-0.0604884
4Q2E2	control	high	0.762974
4Q2F1	control	high	0.496481
4Q2F2	control	high	0.0158055
4Q2F3	control	high	0.469339
4Q2G1	control	high	0.977703
4Q2G2	control	high	0.71159
4Q2G3	control	high	0.523441
4Q2H1	control	high	0.148983
4Q2H2	control	high	0.256696
4Q2H3	control	high	0.126508
4Q3A1	control	high	-1.46633
4Q3A2	control	high	-0.0252497
4Q3A3	control	high	-0.645907
4Q3C1	control	high	0.1544
4Q3C3	control	high	-0.298537
4Q3D1	control	high	0.297342
4Q3D2	control	high	0.199453
4Q3D3	control	high	-0.618989
4Q3E1	control	high	0.257861
4Q3E2	control	high	-1.68437			X
4Q3E3	control	high	-0.422986
4Q3F1	control	high	-0.208361
4Q3F2	control	high	-0.453665
4Q3F3	control	high	-0.0948772
4Q3G2	control	high	0.0681596
4Q3H2	control	high	-0.0633449
4Q4A1	control	high	-2.82571	X	X	X
4Q4A3	control	high	-1.76521			X
4Q4B1	control	high	-0.671218
4Q4B3	control	high	-1.49442
4Q4C1	control	high	-0.219152
4Q4C3	control	high	-0.516567
4Q4D2	control	high	-0.590647
4Q4D3	control	high	-0.823219
4Q4E1	control	high	-0.626993
4Q4E2	control	high	-0.529031
4Q4F1	control	high	-0.101749
4Q4F2	control	high	-0.93584
4Q4F3	control	high	-0.523247
4Q4G2	control	high	-1.28395
4Q4G3	control	high	-0.75729
4Q4H1	control	high	-0.493572
4Q4H2	control	high	-0.285219
6Q1A3	control	high	-1.57079
6Q1B2	control	high	-1.58199
6Q1B3	control	high	-1.46367
6Q1C2	control	high	-0.79064
6Q1D1	control	high	1.99193		X	X
6Q1D2	control	high	-0.697942
6Q1D3	control	high	-0.498447
6Q1E2	control	high	-0.17226
6Q1E3	control	high	-0.577848
6Q1F1	control	high	2.51949		X	X
6Q1G2	control	high	1.26696
6Q1H1	control	high	2.07566		X	X
6Q1H2	control	high	0.736513
6Q1H3	control	high	0.975938
6Q2A1	control	high	-1.59346
6Q2B1	control	high	0.699569
6Q2C2	control	high	-0.539838
6Q2D2	control	high	0.00692625
6Q2E1	control	high	2.05716		X	X
6Q2E2	control	high	-0.786895
6Q2F1	control	high	1.80003			X
6Q2F3	control	high	0.444024
6Q2G3	control	high	0.195415
6Q2H1	control	high	1.48539
6Q2H3	control	high	1.01505
6Q3A2	control	high	-1.97888		X	X
6Q3B1	control	high	0.193961
6Q3B3	control	high	-1.37957
6Q3C1	control	high	1.09756
6Q3C3	control	high	-1.88571			X
6Q3D1	control	high	1.22147
6Q3D2	control	high	-0.905876
6Q3D3	control	high	-0.791909
6Q3E2	control	high	-0.0825944
6Q3E3	control	high	-0.0454643
6Q3F1	control	high	0.606311
6Q3G1	control	high	1.11787
6Q3G2	control	high	0.310947
6Q3H1	control	high	0.556006
6Q4A1	control	high	-2.17588		X	X
6Q4A2	control	high	0.125548
6Q4A3	control	high	-1.10567
6Q4B3	control	high	-1.00458
6Q4C1	control	high	-0.305109
6Q4C2	control	high	-0.627633
[truncated: 205 more rows]
