# Supplementary material for: Contrasting Properties of Gene-Specific Regulatory, Coding, and Copy Number Mutations in Saccharomyces cerevisiae: Frequency, Effects, and Dominance
Source: PLoS Genet. 2012 Feb 9;8(2):e1002497. doi: 10.1371/journal.pgen.1002497 (PMC3276545; doi:10.1371/journal.pgen.1002497)
Supplement: Table S3 — Assignment to mutant class and effects on fluorescence phenotypes in haploid and diploid cells for all 231 genotypes considered mutants. (XLS) [file pgen.1002497.s005.xls]

## Sheet: Sheet1
Table S3. Assignment to mutant class and effects on fluorescence phenotypes in haploid and diploid cells for all 231 genotypes considered mutants.
mutant ID	haploid YFP Z-score3	diploid YFP Z-score3	diploid CFP Z-score3	Mutant class4	Sequence change in reporter gene5
1Q3H11	-6.077	-11.8846	-1.00583	coding	97, G-->A, G-->S
6Q1F12	-87.2305	-95.6854	-0.491096	coding	98, G-->A, G-->D
8Q4C10	-7.22051	-6.94058	-0.24812	coding	158, G-->A, G-->D
4Q2E12	-98.8544	-166.963	2.78869	coding	131, G-->A, G-->D
1Q1H11	-8.78168	-19.9225	-1.00997	coding	157, G-->A, G-->S
9Q1D10	-38.6162	-123.106	0.654122	coding	224, C-->T, T-->I
10Q3D10	-8.316	-28.3711	2.61753	coding	311, G-->A, G-->D
8Q2A10	-105.648	-105.887	1.4301	coding	319, C-->T, Q-->stop
2Q2C10	-56.4723	-110.039	-0.945024	coding	326, G-->A, R-->K
4Q2A11	-90.6733	-95.9955	0.0054263	coding	326, G-->A, R-->K
10Q2D10	-4.70829	-13.1293	0.795719	coding	367, G-->A, A-->T
6Q4G11	-7.05809	-10.7661	-0.675037	coding	419, G-->A, G-->D
6Q1F10	-118.013	-104.978	1.07208	coding	649, C-->T, Q-->stop
9Q2H11	-68.4569	-177.036	1.20641	coding	653, C-->T, S-->F
9Q3A11	-68.5786	-176.053	-0.989879	coding	653, C-->T, S-->F
9Q2H12	-2.74967	-4.70741	0.578756	coding	739, G-->A, D-->N
10Q1H12	-7.44802	-14.2413	-11.1884	CNV	duplication
2Q1B6	2.61756	9.06506	-11.9236	CNV	duplication
9Q1B5	3.16406	10.5206	-3.67246	CNV	duplication
7Q1G5	4.27391	15.5575	-8.10041	CNV	duplication
8Q1F5	4.61312	15.6992	-11.1431	CNV	duplication
4Q2A6	5.13589	9.9757	-11.117	CNV	duplication
9Q4D5	5.77806	14.2477	-1.56036	CNV	duplication
10Q4F4	5.88169	12.115	-3.29233	CNV	duplication
1Q4E5	6.05221	11.998	-9.70669	CNV	duplication
1Q1A5	6.21559	11.7992	-9.80845	CNV	duplication
9Q3F4	7.92434	n.d.2	n.d.2	CNV	duplication
10Q1F5	8.14412	15.7167	-11.6186	CNV	duplication
9Q4C4	8.48505	13.1292	-3.09617	CNV	duplication
2Q1C5	8.96855	13.794	-2.69446	CNV	duplication
7Q1E6	11.6944	16.7701	0.020828	CNV	duplication
10Q3H6	13.2513	17.3478	-4.22362	CNV	duplication
8Q1B6	13.4542	15.184	-1.18548	CNV	duplication
10Q4H6	13.7383	24.3292	4.23665	CNV	duplication
10Q2E4	14.0396	23.5274	-3.95214	CNV	duplication
10Q2D4	14.2833	14.6908	0.0824307	CNV	duplication
4Q2B6	14.7424	24.6346	-4.82323	CNV	duplication
4Q2B4	15.1333	21.4763	-5.47352	CNV	duplication
1Q4D11	-3.46876	-3.24933	-2.69797	cis	-140, C-->T, none (promoter)
3Q3C11	-7.40928	-13.41	-0.754244	cis	-240, C-->T, none (promoter)
4Q4E4	12.9866	16.419	1.15015	cis	-255, G-->A, none (promoter)
8Q1D4	8.79005	7.21652	-0.679023	cis	-255, G-->A, none (promoter)
7Q4D5	3.93001	0.276353	-1.04656	trans	348, C-->T, none (synonymous)
1Q2C10	-18.1664	-0.688304	-1.77123	trans	none
6Q4F12	-15.3238	-1.22493	-1.54438	trans	none
4Q1G12	-14.3233	-1.37181	-1.27617	trans	none
1Q4E12	-13.7653	-1.81012	1.84315	trans	none
3Q2D11	-13.3882	2.78776	7.60466	trans	none
4Q1E11	-11.9643	-0.872819	-1.45177	trans	none
9Q1F10	-11.8168	-1.19224	-0.0323691	trans	none
1Q4H10	-10.0052	-0.415167	1.74972	trans	none
7Q4B12	-7.80435	-1.76689	-1.19501	trans	none
1Q4G11	-7.41818	-1.64902	-1.52403	trans	none
6Q4C61	-6.62678	0.123946	-0.226051	trans	none
6Q2E11	-6.57666	-2.4931	-2.25931	trans	none
10Q1G12	-6.28798	1.46593	1.70898	trans	none
8Q3E10	-6.10793	0.752649	0.910823	trans	none
6Q4A11	-6.0297	0.751403	0.524424	trans	none
2Q4F10	-5.83761	-1.36091	-1.7852	trans	none
10Q4B12	-5.79116	-4.60566	-4.46918	trans	none
10Q1B10	-5.71108	0.0260057	0.265632	trans	none
6Q1E12	-5.54715	-1.3274	-0.0367638	trans	none
9Q2F10	-5.06483	0.841977	0.554843	trans	none
2Q3A12	-4.89497	0.126458	0.77286	trans	none
8Q4C11	-4.63795	-1.11779	1.40316	trans	none
6Q3E10	-4.40506	0.510004	0.459235	trans	none
8Q4D11	-4.23186	-5.0452	-3.32565	trans	none
7Q2B41	-3.94172	-0.264715	-0.0491097	trans	none
9Q1G11	-3.93143	1.80114	0.0360918	trans	none
10Q2H10	-3.92615	0.807932	-0.445617	trans	none
6Q2F10	-3.89181	-1.53939	-0.786852	trans	none
10Q4D11	-3.83835	-1.32261	-0.594541	trans	none
10Q1G10	-3.67978	1.83453	1.46897	trans	none
6Q4C10	-3.50508	-4.19923	-3.14698	trans	none
1Q2F10	-3.44472	-2.42664	-1.56692	trans	none
8Q2G11	-3.43198	-3.36896	-4.54603	trans	none
7Q1D10	-3.25482	-2.45747	-3.43216	trans	none
2Q1H10	-3.24047	-1.43843	-0.906504	trans	none
3Q3A11	-3.22485	-2.99258	-1.89752	trans	none
7Q4A10	-3.16686	-0.382221	0.135525	trans	none
8Q3B12	-3.11752	0.536245	2.59336	trans	none
4Q4H11	-2.99532	-0.335669	-0.108083	trans	none
1Q2E41	-2.87051	-1.54752	-2.05602	trans	none
7Q2G12	-2.86182	-0.84741	-1.36837	trans	none
9Q3G12	-2.75814	-1.18582	-1.44068	trans	none
8Q2B12	-2.67694	0.412181	-0.555198	trans	none
6Q4G10	-2.65849	-0.138336	1.37002	trans	none
10Q3B11	-2.60723	-0.453753	-0.93182	trans	none
6Q1C5	2.59726	-1.49526	-1.19724	trans	none
8Q4C6	2.65272	0.695978	0.61765	trans	none
1Q1E6	2.67343	-0.510386	-2.30268	trans	none
4Q3H5	2.6747	1.98301	2.52911	trans	none
10Q2G101	2.70812	0.550703	1.0324	trans	none
4Q1B4	2.74038	1.11627	-0.649517	trans	none
4Q3G121	2.76174	-0.868103	-1.11963	trans	none
8Q2D5	2.78926	-1.64241	-1.75707	trans	none
10Q3F121	2.83198	0.392964	0.452405	trans	none
10Q3F6	2.8358	-0.46794	-0.437578	trans	none
4Q1D4	2.84638	-1.38766	-0.23106	trans	none
3Q2E5	2.85137	1.64258	0.397323	trans	none
8Q3D6	2.86329	-1.46752	-1.67458	trans	none
2Q4H5	2.92864	0.701309	-0.704232	trans	none
6Q4D121	2.93208	1.21385	0.332885	trans	none
10Q4H4	2.97969	1.42638	0.944256	trans	none
1Q2D5	2.98489	1.09204	1.19188	trans	none
6Q1G4	3.00357	-2.51039	-0.904941	trans	none
8Q4D5	3.0247	0.653706	-0.30702	trans	none
6Q1G5	3.06754	-1.95032	-1.57177	trans	none
2Q1G121	3.14096	0.814837	0.986769	trans	none
3Q3F6	3.14506	2.66062	3.34571	trans	none
6Q4F4	3.15707	0.249784	0.0644034	trans	none
9Q2E4	3.1693	3.72757	2.33309	trans	none
9Q4G4	3.19751	2.61793	2.51419	trans	none
10Q3E111	3.24516	-0.0907182	-0.398503	trans	none
3Q4A6	3.24957	2.97093	2.98845	trans	none
9Q2H5	3.26186	1.74183	1.37312	trans	none
3Q2F101	3.29189	0.0611595	-0.378469	trans	none
1Q2E5	3.30731	0.89027	1.04098	trans	none
2Q1D6	3.36455	0.263623	-0.567791	trans	none
1Q1F5	3.40292	0.176819	0.0461023	trans	none
9Q4B6	3.43138	2.41926	3.36051	trans	none
10Q3C121	3.45528	-0.0425708	2.57829	trans	none
6Q1D6	3.47474	1.60919	1.63318	trans	none
1Q1D6	3.48256	1.84413	1.68204	trans	none
2Q2C4	3.48349	2.34786	0.76709	trans	none
4Q4C111	3.48803	0.590176	0.046606	trans	none
2Q4B5	3.49159	1.50752	1.91819	trans	none
10Q2A5	3.50528	2.34426	1.18768	trans	none
1Q2H6	3.51148	-0.902684	-0.801533	trans	none
4Q2F111	3.53443	1.61672	-0.575197	trans	none
7Q2E6	3.61402	-0.359582	-1.18633	trans	none
7Q2C5	3.61445	-2.35359	-2.45201	trans	none
2Q4H101	3.64365	0.417411	0.225009	trans	none
9Q3E4	3.714	3.62886	2.82503	trans	none
3Q2B4	3.71855	0.141466	0.23485	trans	none
10Q2B5	3.73273	-0.197322	-0.4169	trans	none
9Q3B4	3.82228	3.47204	4.32238	trans	none
3Q1H5	3.82637	-0.551778	-0.713379	trans	none
8Q1F4	3.82705	0.00160838	0.507899	trans	none
8Q1A5	3.92884	-0.619255	-0.184377	trans	none
2Q3B6	3.93096	2.51367	1.89154	trans	none
9Q3H5	3.96439	1.43344	0.495667	trans	none
1Q2F4	4.10112	-0.546856	0.137603	trans	none
9Q1B111	4.15409	-0.312665	0.313507	trans	none
4Q3G4	4.2003	-0.136401	-0.733209	trans	none
4Q3H4	4.23518	1.70796	1.27893	trans	none
2Q3F5	4.24369	1.76361	0.493579	trans	none
1Q1G5	4.30925	0.894078	1.03522	trans	none
8Q1G4	4.36132	2.15454	4.40253	trans	none
1Q4H4	4.45103	-0.128896	-1.48412	trans	none
9Q4E6	4.523	-0.315424	-0.0798095	trans	none
8Q3B4	4.55556	-0.334232	-0.0844818	trans	none
9Q1H4	4.62024	-0.553951	0.422652	trans	none
7Q4F5	4.69078	2.38227	4.15408	trans	none
10Q4A4	4.91245	-0.697959	-0.658991	trans	none
8Q3H4	4.91531	0.167153	0.457123	trans	none
6Q2G6	5.00945	-0.984045	-0.0440089	trans	none
6Q1C6	5.03189	-0.528202	-2.04192	trans	none
8Q2A5	5.28598	1.86992	0.678215	trans	none
1Q1F121	5.2935	1.90014	1.12102	trans	none
1Q1C4	5.38776	0.257515	1.19426	trans	none
4Q2A121	5.39557	1.45792	1.53675	trans	none
6Q4E5	5.50774	0.772393	-1.21725	trans	none
9Q1A5	5.5344	4.43604	2.65078	trans	none
9Q1F5	5.68947	-0.0270833	0.80956	trans	none
1Q2C4	5.75744	-0.91248	-0.461019	trans	none
8Q1G6	5.79071	2.59456	2.20663	trans	none
10Q4A5	5.94398	-0.178294	-0.243621	trans	none
2Q1B5	5.94878	0.646319	2.594	trans	none
4Q2E6	5.9928	-0.562168	0.110309	trans	none
3Q4H4	5.99615	0.60109	0.00785755	trans	none
4Q2F5	6.085	1.96488	7.04969	trans	none
10Q2D6	6.26791	-1.93776	0.118934	trans	none
7Q2F6	6.3567	0.0316235	0.575564	trans	none
8Q1E4	6.45154	0.320429	-0.688718	trans	none
8Q4E6	6.6227	-1.09076	-0.547909	trans	none
8Q4B6	6.64667	1.65273	0.390759	trans	none
8Q1D5	6.70618	0.274652	0.82213	trans	none
4Q1E4	6.73107	0.278422	-0.451381	trans	none
10Q2G6	6.88138	1.3559	0.995953	trans	none
4Q1G4	6.98624	0.320216	0.605807	trans	none
3Q4H5	7.02562	1.37607	1.89547	trans	none
8Q4A5	7.05505	0.173986	-0.370679	trans	none
8Q2D4	7.45548	5.06384	4.48539	trans	none
2Q4A4	7.48357	3.38705	1.66269	trans	none
10Q4B5	7.64903	2.65068	2.3697	trans	none
3Q4H6	7.77612	1.68371	2.19688	trans	none
4Q2E5	7.92446	-0.643832	0.907389	trans	none
4Q2G6	8.12883	7.04181	4.17741	trans	none
2Q1G4	8.32813	1.79216	1.29142	trans	none
6Q1F5	8.51568	1.99345	4.35449	trans	none
1Q4F6	8.64061	3.83235	1.74895	trans	none
7Q3F6	8.72271	-1.20359	-0.310175	trans	none
8Q1C5	8.83674	0.89582	1.22481	trans	none
4Q4A4	8.85301	-0.518718	-1.3687	trans	none
10Q1A6	9.28619	1.84656	1.87167	trans	none
4Q3B4	9.49353	2.54088	1.46628	trans	none
4Q1B6	9.71342	2.26869	1.56512	trans	none
1Q2C6	9.71512	2.27139	1.55409	trans	none
1Q2G5	10.1877	0.882319	-0.168146	trans	none
7Q1C6	10.2088	-2.42711	-0.445861	trans	none
10Q4G5	10.3938	-0.579994	-1.05609	trans	none
4Q3C6	10.4883	1.75355	2.12742	trans	none
1Q3C6	10.502	2.07556	2.17405	trans	none
6Q2F4	10.5425	0.343759	-0.833668	trans	none
8Q4A4	10.8045	1.18776	0.114889	trans	none
6Q3G6	10.8617	1.09419	0.505855	trans	none
6Q4G4	11.0394	0.230768	-1.28557	trans	none
6Q2H4	11.326	-0.657865	0.331831	trans	none
8Q3C5	11.4909	0.282363	3.55153	trans	none
4Q4H5	12.1554	4.99333	4.31356	trans	none
10Q3E5	12.2145	-0.76679	-1.2491	trans	none
8Q4H5	16.5616	-0.148021	-1.78557	trans	none
1Q2A10	-3.91865	n.d.2	n.d.2	trans	none
1Q3G6	9.64621	n.d.2	n.d.2	trans	none
1Q4A4	7.16327	n.d.2	n.d.2	trans	none
2Q4D6	2.92683	n.d.2	n.d.2	trans	none
4Q3E6	4.92846	n.d.2	n.d.2	trans	none
8Q1B11	-6.74031	n.d.2	n.d.2	trans	none
8Q4D12	-9.54238	n.d.2	n.d.2	trans	none
9Q4H4	6.07505	n.d.2	n.d.2	trans	none
7Q4B10	-3.79139	n.d.2	n.d.2	not classified	none
10Q1G4	6.49577	n.d.2	n.d.2	not classified	none
10Q2E5	4.64627	n.d.2	n.d.2	not classified	none
1Q3A6	13.5125	n.d.2	n.d.2	not classified	none
4Q4D4	8.22239	n.d.2	n.d.2	not classified	none
6Q4E6	5.50644	n.d.2	n.d.2	not classified	none
7Q2B5	4.48666	n.d.2	n.d.2	not classified	none
7Q2H5	11.3081	n.d.2	n.d.2	not classified	none
9Q2B10	-2.90961	n.d.2	n.d.2	not classified	none
2Q3D101	2.85629	n.d.2	n.d.2	not classified	none
1 Genotype originally isolated from one tail (e.g., high or low YFP fluorescence), but secondary screen showed a significant change in YFP fluorescence in the opposite direction. For example, 10Q2G10 was isolated from the low YFP fluorescence tail, but the population of cells derived from this isolate that were used for the secondary screen showed a significant increase in fluorescence relative t…
2 Not determined (n.d.); analysis failed.
3 Z-scores measure the change in fluorescence relative to the control sample in units of standard deviations of the control sample. A Z-score with an absolute value >2.58 corresponds to a p-value < 0.01. Positive Z-scores indicate increased fluorescence, whereas negative Z-scores indicate decreased fluorescence.
4 "coding" = nonsynonymous mutation in PTDH3-YFP coding sequence; "cnv" = copy number variant of PTDH3-YFP; "cis" = mutation in the promoter of PTDH3-YFP; "trans" = no mutation in PTDH3-YFP
5 For mutants with a change in PTDH3-YFP sequence, the location of the mutation relative to the transcription start site ("site") as well as the effect on nucleotide ("nt") and amino acid ("a.a.") sequences are shown. Mutants found to contain duplications of the YFP sequence are also indicated ("duplication"); the amount of duplicated sequence is expected to differ among mutants and remains unkno…
